# Supplementary material for: Design of an abiotic unimolecular three-helix bundle
Source: Chem Sci. 2024 Dec 4;16(3):1136–46. doi: 10.1039/d4sc07336c (PMC11615733; doi:10.1039/d4sc07336c)
Supplement: SC-016-D4SC07336C-s002 [file SC-016-D4SC07336C-s002.cif]

# Supplementary Information (SI) for Chemical Science.
# This journal is © The Royal Society of Chemistry 2024

####################################################################### 
# 
# This file contains crystal structure data downloaded from the 
# Cambridge Structural Database (CSD) hosted by the Cambridge 
# Crystallographic Data Centre (CCDC).
# 
# Full information about CCDC data access policies and citation 
# guidelines are available at http://www.ccdc.cam.ac.uk/access/V1 
# 
# Audit and citation data items may have been added by the CCDC. 
# Please retain this information to preserve the provenance of 
# this file and to allow appropriate attribution of the data. 
# 
#######################################################################

data_sw_smnd2_auto
_database_code_depnum_ccdc_archive 'CCDC 2391393'
loop_
_audit_author_name
_audit_author_address
'Johannes C. Sigl'
;Ludwig Maximilians Universitaet Muenchen
Germany
;
_audit_update_record             
;
2024-10-16 deposited with the CCDC.	2024-11-13 downloaded from the CCDC.
;
_audit_creation_date             2024-10-15
_audit_creation_method           
;
Olex2 1.5-ac6-020
(compiled 2024.02.14 svn.r2f8d729c for Rigaku Oxford Diffraction, GUI svn.r6966)
;
_shelx_SHELXL_version_number     2018/3
loop_
_audit_author_email
johannes.sigl@cup.lmu.de
Ivan.Huc@cup.lmu.de
Shuhe.Wang@cup.lmu.de
_chemical_name_common            ?
_chemical_name_systematic        AOF-PyridineLinker
_chemical_formula_moiety         'C H Cl3, C99 H92 N16 O18'
_chemical_formula_sum            'C100 H92 Cl3 N16 O18'
_chemical_formula_weight         1912.24
_chemical_melting_point          ?
_chemical_oxdiff_formula         'C99 H92 N16 O18'
loop_
_atom_type_symbol
_atom_type_description
_atom_type_scat_dispersion_real
_atom_type_scat_dispersion_imag
_atom_type_scat_source
C C 0.0181 0.0091 'International Tables Vol C Tables 4.2.6.8 and 6.1.1.4'
H H 0.0000 0.0000 'International Tables Vol C Tables 4.2.6.8 and 6.1.1.4'
Cl Cl 0.3639 0.7018 'International Tables Vol C Tables 4.2.6.8 and 6.1.1.4'
N N 0.0311 0.0180 'International Tables Vol C Tables 4.2.6.8 and 6.1.1.4'
O O 0.0492 0.0322 'International Tables Vol C Tables 4.2.6.8 and 6.1.1.4'

_shelx_space_group_comment       
;
The symmetry employed for this shelxl refinement is uniquely defined
by the following loop, which should always be used as a source of
symmetry information in preference to the above space-group names.
They are only intended as comments.
;
_space_group_crystal_system      triclinic
_space_group_IT_number           2
_space_group_name_H-M_alt        'P -1'
_space_group_name_Hall           '-P 1'
loop_
_space_group_symop_operation_xyz
'x, y, z'
'-x, -y, -z'

_cell_length_a                   14.3247(2)
_cell_length_b                   17.1233(2)
_cell_length_c                   23.0646(2)
_cell_angle_alpha                96.8220(10)
_cell_angle_beta                 98.8460(10)
_cell_angle_gamma                108.1960(10)
_cell_volume                     5226.07(11)
_cell_formula_units_Z            2
_cell_measurement_reflns_used    47874
_cell_measurement_temperature    100.01(15)
_cell_measurement_theta_max      74.1760
_cell_measurement_theta_min      3.0800
_shelx_estimated_absorpt_T_max   0.874
_shelx_estimated_absorpt_T_min   0.492
_exptl_absorpt_coefficient_mu    1.378
_exptl_absorpt_correction_T_max  1.00000
_exptl_absorpt_correction_T_min  0.80324
_exptl_absorpt_correction_type   multi-scan
_exptl_absorpt_process_details   
;
CrysAlisPro 1.171.42.100a (Rigaku Oxford Diffraction, 2023)
Empirical absorption correction using spherical harmonics,
implemented in SCALE3 ABSPACK scaling algorithm.
;
_exptl_absorpt_special_details   ?
_exptl_crystal_colour            'clear light yellow'
_exptl_crystal_colour_lustre     clear
_exptl_crystal_colour_modifier   light
_exptl_crystal_colour_primary    yellow
_exptl_crystal_density_diffrn    1.215
_exptl_crystal_density_meas      ?
_exptl_crystal_density_method    ?
_exptl_crystal_description       plate
_exptl_crystal_F_000             1998
_exptl_crystal_preparation       
'SolidPhaseSynthesis (SPS) and solution phase coupling'
_exptl_crystal_recrystallization_method 
'Liquid-liquid diffusion CHCl3 - MeCN in NMR tube'
_exptl_crystal_size_max          0.6
_exptl_crystal_size_mid          0.15
_exptl_crystal_size_min          0.1
_exptl_transmission_factor_max   ?
_exptl_transmission_factor_min   ?
_diffrn_reflns_av_R_equivalents  0.0359
_diffrn_reflns_av_unetI/netI     0.0235
_diffrn_reflns_Laue_measured_fraction_full 0.992
_diffrn_reflns_Laue_measured_fraction_max 0.965
_diffrn_reflns_limit_h_max       17
_diffrn_reflns_limit_h_min       -17
_diffrn_reflns_limit_k_max       21
_diffrn_reflns_limit_k_min       -21
_diffrn_reflns_limit_l_max       26
_diffrn_reflns_limit_l_min       -28
_diffrn_reflns_number            106475
_diffrn_reflns_point_group_measured_fraction_full 0.992
_diffrn_reflns_point_group_measured_fraction_max 0.965
_diffrn_reflns_theta_full        67.684
_diffrn_reflns_theta_max         75.541
_diffrn_reflns_theta_min         3.094
_diffrn_ambient_environment      N~2~
_diffrn_ambient_temperature      100.01(15)
_diffrn_detector                 'Hybrid Pixel Array Detector'
_diffrn_detector_area_resol_mean 10.0000
_diffrn_detector_type            'HyPix-Arc 150'
_diffrn_measured_fraction_theta_full 0.992
_diffrn_measured_fraction_theta_max 0.965
_diffrn_measurement_details      
;
List of Runs (angles in degrees, time in seconds):

  # Type    Start    End  Width  t~exp~   \w     \q     \k     \f   Frames
#--------------------------------------------------------------------------
  1  \w     16.00  42.00   0.50    1.00    --   57.59 -95.00-120.00   52
  2  \w     60.00  86.00   0.50    1.00    --   57.59  15.00-120.00   52
  3  \w     27.00  56.00   0.50    1.00    --   57.59 -95.00 -60.00   58
  4  \w     16.00  43.00   0.50    1.00    --   57.59 -95.00  30.00   54
  5  \w     18.00  51.00   0.50    1.00    --   57.59 -95.00  90.00   66
  6  \w    -55.00 -19.00   0.50    1.00    --  -58.57 125.00-150.00   72
  7  \w    -45.00 -19.00   0.50    1.00    --  -58.57 125.00 150.00   52
  8  \w     24.00  80.00   0.50    1.00    --   70.97-125.00-150.00  112
  9  \w   -123.00 -37.00   0.50    1.00    --  -72.73 -15.00 -90.00  172
 10  \w    -96.00 -27.00   0.50    1.00    --  -72.73 125.00  60.00  138
 11  \w   -123.00 -39.00   0.50    1.00    --  -72.73 -15.00   0.00  168
 12  \w    -97.00 -72.00   0.50    1.00    --  -78.00 115.00 -80.33   50
 13  \w    -92.00 -65.00   0.50    1.00    --  -79.50 102.00-109.20   54
 14  \w    -58.00 -33.00   0.50    1.00    --  -79.50 115.00-158.06   50
 15  \w    -97.00 -47.00   0.50    1.00    --  -79.50 118.00 -24.02  100
 16  \w    -96.00 -44.00   0.50    1.00    --  -79.50 114.00 -56.87  104
 17  \w    -97.00 -60.00   0.50    1.00    --  -79.50 115.00 -34.12   74
 18  \w    -97.00 -72.00   0.50    1.00    --  -79.50 115.00-158.06   50
 19  \w     37.00  62.00   0.50    1.00    --   82.00-111.00-180.00   50
 20  \w     39.00  64.00   0.50    1.00    --   82.00 -95.00  30.00   50
 21  \w    100.00 125.00   0.50    1.00    --   82.00  15.00 150.00   50
 22  \w     37.00  62.00   0.50    1.00    --   82.00-111.00  90.00   50
 23  \w     68.00 132.00   0.50    1.00    --   82.00  15.00 120.00  128
 24  \w     64.00 112.00   0.50    1.00    --   82.00  15.00  90.00   96
 25  \w     49.00  75.00   0.50    1.00    --   82.00-111.00 -90.00   52
 26  \w     57.00 132.00   0.50    1.00    --   82.00  15.00-120.00  150
 27  \w     39.00  64.00   0.50    1.00    --   82.00-111.00 -60.00   50
 28  \w     70.00 131.00   0.50    1.00    --   82.00  15.00 -30.00  122
 29  \w     64.00 104.00   0.50    1.00    --   82.00  15.00-150.00   80
 30  \w     87.00 123.00   0.50    1.00    --   82.00  15.00  60.00   72
 31  \w     38.00  64.00   0.50    1.00    --   82.00-111.00-150.00   52
 32  \w     37.00  62.00   0.50    1.00    --   82.00-111.00 120.00   50
 33  \w     74.00 115.00   0.50    1.00    --   82.00  15.00   0.00   82
 34  \w     39.00  64.00   0.50    1.00    --   82.00 -95.00-180.00   50
 35  \w     39.00  90.00   0.50    1.00    --   82.00 -95.00 150.00  102
 36  \w     66.00 102.00   0.50    1.00    --   82.00  15.00 -60.00   72
 37  \w     37.00  62.00   0.50    1.00    --   82.00-111.00-120.00   50
 38  \w     40.00  90.00   0.50    1.00    --   82.00 -95.00-120.00  100
 39  \w    107.00 132.00   0.50    1.00    --   82.00  15.00-180.00   50
 40  \w     48.00  86.00   0.50    1.00    --   82.00 -95.00 -90.00   76
 41  \w     42.00  81.00   0.50    1.00    --   82.00 -95.00-150.00   78
 42  \w     87.00 113.00   0.50    1.00    --   82.00  15.00  30.00   52
 43  \w     71.00  97.00   0.50    1.00    --   82.00  15.00 -90.00   52
 44  \w     42.00  67.00   0.50    1.00    --   82.00 -95.00  90.00   50
 45  \w     37.00  62.00   0.50    1.00    --   82.00-111.00 150.00   50
 46  \w     39.00  64.00   0.50    1.00    --   82.00 -95.00  60.00   50
 47  \w     37.00  81.00   0.50    1.00    --   82.00-132.00-176.65   88
 48  \w     39.00  75.00   0.50    1.00    --   85.25-138.00  50.40   72
 49  \w     99.00 134.00   0.50    1.00    --   85.25  52.00  41.97   70
 50  \w     44.00  93.00   0.50    1.00    --   85.25-102.00  88.06   98
 51  \w     45.00  92.00   0.50    1.00    --   85.25 -95.00-139.24   94
 52  \w     67.00  92.00   0.50    1.00    --   85.25 -96.00 121.11   50
 53  \w     51.00  91.00   0.50    1.00    --   85.25 -92.00 174.77   80
 54  \w     41.00  66.00   0.50    1.00    --   85.25-103.00  11.74   50
 55  \w     41.00  92.00   0.50    1.00    --   85.25-108.00 -10.48  102
 56  \w     42.00  92.00   0.50    1.00    --   85.25-103.00 130.25  100
 57  \w     47.00  88.00   0.50    1.00    --   85.25 -88.00  19.00   82
 58  \w     55.00  80.00   0.50    1.00    --   85.25 -90.00  95.48   50
 59  \w     42.00  97.00   0.50    1.00    --   85.25-115.00 -23.76  110
 60  \w     97.00 135.00   0.50    1.00    --   85.25  41.00-102.09   76
 61  \w     43.00  92.00   0.50    1.00    --   85.25 -95.00 168.86   98
 62  \w     55.00  90.00   0.50    1.00    --   85.25 -93.00  39.96   70
 63  \w     81.00 107.00   0.50    1.00    --   85.25-138.00  50.40   52
 64  \w     48.00  92.00   0.50    1.00    --   85.25 -95.00 -66.42   88
;
_diffrn_measurement_device       'four-circle diffractometer'
_diffrn_measurement_device_type  'XtaLAB Synergy R, HyPix-Arc 150'
_diffrn_measurement_method       '\w scans'
_diffrn_orient_matrix_type       
'CrysAlisPro convention (1999,Acta A55,543-557)'
_diffrn_orient_matrix_UB_11      -0.0783684000
_diffrn_orient_matrix_UB_12      -0.0451589000
_diffrn_orient_matrix_UB_13      0.0345653000
_diffrn_orient_matrix_UB_21      -0.0042677000
_diffrn_orient_matrix_UB_22      0.0847165000
_diffrn_orient_matrix_UB_23      0.0281444000
_diffrn_orient_matrix_UB_31      -0.0848716000
_diffrn_orient_matrix_UB_32      -0.0067215000
_diffrn_orient_matrix_UB_33      -0.0522643000
_diffrn_radiation_monochromator  mirror
_diffrn_radiation_probe          x-ray
_diffrn_radiation_type           'Cu K\a'
_diffrn_radiation_wavelength     1.54184
_diffrn_source                   'Rotating-anode X-ray tube'
_diffrn_source_type              'PhotonJet R (Cu) X-ray Source'
_reflns_Friedel_coverage         0.000
_reflns_Friedel_fraction_full    .
_reflns_Friedel_fraction_max     .
_reflns_number_gt                17018
_reflns_number_total             20937
_reflns_special_details          
;
 Reflections were merged by SHELXL according to the crystal
 class for the calculation of statistics and refinement.
 
 Structure factors included contributions from the .fab file.
 
 _reflns_Friedel_fraction is defined as the number of unique
 Friedel pairs measured divided by the number that would be
 possible theoretically, ignoring centric projections and
 systematic absences.
;
_reflns_threshold_expression     'I > 2\s(I)'
_computing_cell_refinement       'CrysAlisPro 1.171.42.100a (Rigaku OD, 2023)'
_computing_data_collection       'CrysAlisPro 1.171.42.100a (Rigaku OD, 2023)'
_computing_data_reduction        'CrysAlisPro 1.171.42.100a (Rigaku OD, 2023)'
_computing_molecular_graphics    'Olex2 1.5-ac6-020 (Dolomanov et al., 2009)'
_computing_publication_material  'Olex2 1.5-ac6-020 (Dolomanov et al., 2009)'
_computing_structure_refinement  'SHELXL 2018/3 (Sheldrick, 2015)'
_computing_structure_solution    'SHELXT  (Sheldrick, 2015)'
_refine_diff_density_max         0.871
_refine_diff_density_min         -1.280
_refine_diff_density_rms         0.068
_refine_ls_extinction_coef       .
_refine_ls_extinction_method     none
_refine_ls_goodness_of_fit_ref   1.052
_refine_ls_hydrogen_treatment    constr
_refine_ls_matrix_type           full
_refine_ls_number_parameters     1305
_refine_ls_number_reflns         20937
_refine_ls_number_restraints     4
_refine_ls_R_factor_all          0.0854
_refine_ls_R_factor_gt           0.0761
_refine_ls_restrained_S_all      1.054
_refine_ls_shift/su_max          0.000
_refine_ls_shift/su_mean         0.000
_refine_ls_structure_factor_coef Fsqd
_refine_ls_weighting_details     
'w=1/[\s^2^(Fo^2^)+(0.1576P)^2^+2.4438P] where P=(Fo^2^+2Fc^2^)/3'
_refine_ls_weighting_scheme      calc
_refine_ls_wR_factor_gt          0.2384
_refine_ls_wR_factor_ref         0.2489
_refine_special_details          'Solvent Masking BYPASS in Olex2/ShelXL'
_olex2_refinement_description    
;
1. Fixed Uiso
 At 1.2 times of:
  All C(H) groups, {H24A,H24B,H24C} of C24, All C(H,H) groups, All N(H) groups
 At 1.5 times of:
  All O(H) groups, {H12A,H12B,H12C} of C126, {H92A,H92B,H92C} of C92, {H88A,
  H88B,H88C} of C88, {H71A,H71B,H71C} of C71, {H89A,H89B,H89C} of C89, {H11D,
  H11E,H11F} of C111, {H56A,H56B,H56C} of C56, {H11A,H11B,H11C} of C110, {H55A,
  H55B,H55C} of C55, {H25A,H25B,H25C} of C25, {H55D,H55E,H55F} of C55A, {H56D,
  H56E,H56F} of C56A, {H70A,H70B,H70C} of C70
2. Restrained distances
 Cl4A-C2 = Cl4-C2 = Cl3-C2 = Cl1-C2
 1.767 with sigma of 0.02
3. Others
 Sof(O52A)=Sof(C53A)=Sof(H53C)=Sof(H53D)=Sof(C54A)=Sof(H54A)=Sof(C56A)=
 Sof(H56D)=Sof(H56E)=Sof(H56F)=Sof(C55A)=Sof(H55D)=Sof(H55E)=Sof(H55F)=1-FVAR(1)
 Sof(O52)=Sof(C53)=Sof(H53A)=Sof(H53B)=Sof(C56)=Sof(H56A)=Sof(H56B)=Sof(H56C)=
 Sof(C54)=Sof(H54)=Sof(C55)=Sof(H55A)=Sof(H55B)=Sof(H55C)=FVAR(1)
 Sof(H2B)=Sof(Cl4A)=1-FVAR(2)
 Sof(Cl4)=Sof(H2A)=FVAR(2)
4.a Ternary CH refined with riding coordinates:
 C69(H69), C87(H87), C109(H109), C54(H54), C2(H2A), C2(H2B), C23(H23),
 C54A(H54A)
4.b Secondary CH2 refined with riding coordinates:
 C86(H86A,H86B), C68(H68A,H68B), C41(H41A,H41B), C108(H10A,H10B), C22(H22A,
 H22B), C53(H53A,H53B), C53A(H53C,H53D)
4.c Aromatic/amide H refined with riding coordinates:
 N82(H82), N18(H18), N51(H51), N17(H17), N40(H40), N106(H106), N36(H36),
 C59(H59), C75(H75), C117(H117), C80(H80), C65(H65), C7(H7), C77(H77), C44(H44),
  C63(H63), C76(H76), C11(H11), C64(H64), C135(H135), C10(H10), C122(H122),
 C96(H96), C47(H47), C46(H46), C12(H12), C120(H120), C132(H132), C130(H130),
 C131(H131), C121(H121), C28(H28), C101(H101), C33(H33), C99(H99), C30(H30),
 C100(H100), C29(H29)
4.d Idealised Me refined as rotating group:
 C70(H70A,H70B,H70C), C92(H92A,H92B,H92C), C126(H12A,H12B,H12C), C88(H88A,H88B,
 H88C), C71(H71A,H71B,H71C), C89(H89A,H89B,H89C), C110(H11A,H11B,H11C),
 C111(H11D,H11E,H11F), C25(H25A,H25B,H25C), C56(H56A,H56B,H56C), C55(H55A,H55B,
 H55C), C24(H24A,H24B,H24C), C56A(H56D,H56E,H56F), C55A(H55D,H55E,H55F)
4.e Idealised tetrahedral OH refined as rotating group:
 O137(H137)
;
_atom_sites_solution_hydrogens   geom
_atom_sites_solution_primary     dual
_atom_sites_solution_secondary   ?
loop_
_atom_site_label
_atom_site_type_symbol
_atom_site_fract_x
_atom_site_fract_y
_atom_site_fract_z
_atom_site_U_iso_or_equiv
_atom_site_adp_type
_atom_site_occupancy
_atom_site_site_symmetry_order
_atom_site_calc_flag
_atom_site_refinement_flags_posn
_atom_site_refinement_flags_adp
_atom_site_refinement_flags_occupancy
_atom_site_disorder_assembly
_atom_site_disorder_group
Cl1 Cl 0.13699(15) 0.73683(12) 0.10384(8) 0.1492(6) Uani 1 1 d D . . . .
O84 O 0.14107(13) 0.48507(10) 0.40679(7) 0.0451(4) Uani 1 1 d . . . . .
O67 O 0.35261(13) 0.32376(10) 0.44969(7) 0.0424(4) Uani 1 1 d . . . . .
O85 O 0.05267(14) 0.46529(11) 0.72740(7) 0.0481(4) Uani 1 1 d . . . . .
O91 O 0.12022(14) 0.76761(10) 0.72147(8) 0.0492(4) Uani 1 1 d . . . . .
O20 O 0.31888(14) 0.46679(11) 0.64727(8) 0.0505(4) Uani 1 1 d . . . . .
O50 O 0.39995(15) 0.40371(12) 0.25496(8) 0.0534(4) Uani 1 1 d . . . . .
O137 O 0.13293(15) 0.33202(11) 0.37032(8) 0.0513(4) Uani 1 1 d . . . . .
H137 H 0.147837 0.383913 0.380190 0.077 Uiso 1 1 calc R U . . .
O93 O 0.13410(15) 0.78388(11) 0.62774(9) 0.0538(4) Uani 1 1 d . . . . .
O125 O 0.25811(16) 0.71708(11) 0.28656(8) 0.0536(4) Uani 1 1 d . . . . .
O21 O 0.39365(16) 0.90220(12) 0.81656(8) 0.0574(5) Uani 1 1 d . . . . .
O38 O 0.15984(16) 0.46887(12) 0.18294(9) 0.0586(5) Uani 1 1 d . . . . .
Cl4 Cl 0.31305(17) 0.85568(13) 0.19181(10) 0.1007(9) Uani 0.583(5) 1 d D . P A
1
N82 N 0.14081(14) 0.56008(11) 0.49596(8) 0.0384(4) Uani 1 1 d . . . . .
H82 H 0.150747 0.611733 0.512663 0.046 Uiso 1 1 calc R U . . .
Cl3 Cl 0.11904(18) 0.81267(14) 0.21625(11) 0.1790(9) Uani 1 1 d D . . . .
N115 N 0.24101(14) 0.70008(11) 0.46266(8) 0.0386(4) Uani 1 1 d . . . . .
N72 N 0.11553(14) 0.61762(11) 0.60096(8) 0.0381(4) Uani 1 1 d . . . . .
O42 O 0.48579(18) 0.20432(16) 0.04535(9) 0.0669(6) Uani 1 1 d . . . . .
O105 O 0.13391(18) -0.02278(13) 0.13923(9) 0.0644(5) Uani 1 1 d . . . . .
N57 N 0.38003(14) 0.56551(12) 0.52548(9) 0.0410(4) Uani 1 1 d . . . . .
N18 N 0.34999(15) 0.60300(13) 0.63499(9) 0.0429(4) Uani 1 1 d . . . . .
H18 H 0.357741 0.634911 0.607638 0.051 Uiso 1 1 calc R U . . .
O107 O 0.16360(19) -0.09101(14) -0.07481(9) 0.0666(6) Uani 1 1 d . . . . .
O16 O 0.40636(19) 0.96050(12) 0.60562(9) 0.0682(6) Uani 1 1 d . . . . .
N51 N 0.39702(15) 0.37841(13) 0.35042(9) 0.0429(4) Uani 1 1 d . . . . .
H51 H 0.392116 0.338488 0.371741 0.051 Uiso 1 1 calc R U . . .
N5 N 0.36262(14) 0.76417(12) 0.64876(9) 0.0419(4) Uani 1 1 d . . . . .
N17 N 0.33317(16) 0.83002(12) 0.54956(9) 0.0449(4) Uani 1 1 d . . . . .
H17 H 0.303508 0.777736 0.552685 0.054 Uiso 1 1 calc R U . . .
N48 N 0.37648(17) 0.21750(14) 0.31295(9) 0.0492(5) Uani 1 1 d . . . . .
N40 N 0.35137(17) 0.17864(15) 0.09010(9) 0.0526(5) Uani 1 1 d . . . . .
H40 H 0.291732 0.183757 0.087877 0.063 Uiso 1 1 calc R U . . .
N127 N 0.14840(16) 0.26369(13) 0.19382(9) 0.0477(5) Uani 1 1 d . . . . .
N94 N 0.11407(16) 0.10163(13) 0.02981(10) 0.0496(5) Uani 1 1 d . . . . .
N106 N 0.11699(18) 0.10571(14) 0.14709(9) 0.0521(5) Uani 1 1 d . . . . .
H106 H 0.110998 0.144455 0.126360 0.062 Uiso 1 1 calc R U . . .
N36 N 0.21458(18) 0.37875(14) 0.12740(10) 0.0532(5) Uani 1 1 d . . . . .
H36 H 0.220329 0.328871 0.125537 0.064 Uiso 1 1 calc R U . . .
O114 O 0.0337(2) 0.22411(15) 0.01393(13) 0.0815(7) Uani 1 1 d . . . . .
N35 N 0.32360(18) 0.31834(15) 0.06365(9) 0.0530(5) Uani 1 1 d . . . . .
N112 N 0.0777(2) 0.23540(15) -0.02562(11) 0.0584(6) Uani 1 1 d . . . . .
C73 C 0.09973(16) 0.53409(14) 0.58912(10) 0.0388(5) Uani 1 1 d . . . . .
C74 C 0.10968(16) 0.50078(14) 0.53155(10) 0.0379(5) Uani 1 1 d . . . . .
O52 O 0.4302(6) 0.4287(6) -0.0802(3) 0.0658(17) Uani 0.627(9) 1 d . . P B 1
C58 C 0.35332(17) 0.50273(15) 0.55376(10) 0.0402(5) Uani 1 1 d . . . . .
C81 C 0.10592(16) 0.64790(14) 0.65410(10) 0.0394(5) Uani 1 1 d . . . . .
O113 O 0.1107(2) 0.30475(15) -0.04074(11) 0.0793(7) Uani 1 1 d . . . . .
C78 C 0.07487(17) 0.48022(14) 0.63038(10) 0.0399(5) Uani 1 1 d . . . . .
C59 C 0.33966(17) 0.41922(15) 0.53050(10) 0.0411(5) Uani 1 1 d . . . . .
H59 H 0.318152 0.376201 0.552920 0.049 Uiso 1 1 calc R U . . .
C116 C 0.20236(16) 0.63310(14) 0.42048(10) 0.0382(5) Uani 1 1 d . . . . .
C61 C 0.38639(16) 0.46648(14) 0.44045(10) 0.0391(5) Uani 1 1 d . . . . .
C83 C 0.15826(17) 0.55186(14) 0.44042(10) 0.0381(5) Uani 1 1 d . . . . .
C124 C 0.28472(18) 0.77373(14) 0.44548(10) 0.0403(5) Uani 1 1 d . . . . .
C79 C 0.07016(17) 0.51706(15) 0.68794(11) 0.0419(5) Uani 1 1 d . . . . .
C66 C 0.39623(17) 0.54885(14) 0.46922(10) 0.0398(5) Uani 1 1 d . . . . .
C75 C 0.08947(18) 0.41593(14) 0.51527(11) 0.0424(5) Uani 1 1 d . . . . .
H75 H 0.094131 0.393347 0.476588 0.051 Uiso 1 1 calc R U . . .
C60 C 0.35822(17) 0.40137(14) 0.47448(10) 0.0403(5) Uani 1 1 d . . . . .
C19 C 0.33804(18) 0.52103(15) 0.61692(11) 0.0439(5) Uani 1 1 d . . . . .
C90 C 0.12157(17) 0.74041(15) 0.66443(11) 0.0418(5) Uani 1 1 d . . . . .
C62 C 0.40534(17) 0.45775(15) 0.38094(10) 0.0410(5) Uani 1 1 d . . . . .
C117 C 0.20419(18) 0.63307(15) 0.35983(10) 0.0416(5) Uani 1 1 d . . . . .
H117 H 0.176187 0.582589 0.331552 0.050 Uiso 1 1 calc R U . . .
C118 C 0.24714(19) 0.70727(15) 0.34239(10) 0.0426(5) Uani 1 1 d . . . . .
C80 C 0.08345(17) 0.60102(15) 0.69939(10) 0.0418(5) Uani 1 1 d . . . . .
H80 H 0.077606 0.626628 0.736886 0.050 Uiso 1 1 calc R U . . .
C65 C 0.42370(18) 0.61711(15) 0.43970(11) 0.0436(5) Uani 1 1 d . . . . .
H65 H 0.429846 0.671192 0.458988 0.052 Uiso 1 1 calc R U . . .
C14 C 0.36185(17) 0.72885(15) 0.69854(10) 0.0425(5) Uani 1 1 d . . . . .
C119 C 0.28892(19) 0.78208(15) 0.38582(11) 0.0438(5) Uani 1 1 d . . . . .
C6 C 0.37446(17) 0.84444(15) 0.65580(11) 0.0442(5) Uani 1 1 d . . . . .
C13 C 0.35132(17) 0.64208(16) 0.69219(11) 0.0433(5) Uani 1 1 d . . . . .
C49 C 0.39585(18) 0.35760(16) 0.29159(11) 0.0443(5) Uani 1 1 d . . . . .
C8 C 0.38452(19) 0.86030(16) 0.76071(11) 0.0477(6) Uani 1 1 d . . . . .
C128 C 0.13105(19) 0.20779(16) 0.23101(11) 0.0474(6) Uani 1 1 d . . . . .
C123 C 0.33218(19) 0.84599(14) 0.49166(11) 0.0443(5) Uani 1 1 d . . . . .
C7 C 0.38785(19) 0.89595(16) 0.71091(11) 0.0475(6) Uani 1 1 d . . . . .
H7 H 0.398918 0.954019 0.713324 0.057 Uiso 1 1 calc R U . . .
C134 C 0.13791(18) 0.31357(16) 0.31277(11) 0.0467(6) Uani 1 1 d . . . . .
C9 C 0.37017(18) 0.77375(16) 0.75624(11) 0.0462(5) Uani 1 1 d . . . . .
C77 C 0.05557(19) 0.39331(15) 0.61279(11) 0.0448(5) Uani 1 1 d . . . . .
H77 H 0.038339 0.356361 0.640085 0.054 Uiso 1 1 calc R U . . .
C43 C 0.38646(18) 0.26774(16) 0.27226(11) 0.0453(5) Uani 1 1 d . . . . .
C44 C 0.38789(19) 0.24191(16) 0.21314(11) 0.0470(5) Uani 1 1 d . . . . .
H44 H 0.396145 0.280257 0.186186 0.056 Uiso 1 1 calc R U . . .
C63 C 0.4323(2) 0.52672(16) 0.35431(11) 0.0472(5) Uani 1 1 d . . . . .
H63 H 0.445053 0.520531 0.315101 0.057 Uiso 1 1 calc R U . . .
C45 C 0.37698(19) 0.15850(17) 0.19406(11) 0.0487(6) Uani 1 1 d . . . . .
C39 C 0.4107(2) 0.21908(19) 0.05665(10) 0.0550(7) Uani 1 1 d . . . . .
C133 C 0.12681(18) 0.22874(16) 0.29206(11) 0.0467(6) Uani 1 1 d . . . . .
C76 C 0.06182(19) 0.36330(15) 0.55691(11) 0.0463(5) Uani 1 1 d . . . . .
H76 H 0.047102 0.304906 0.545432 0.056 Uiso 1 1 calc R U . . .
C15 C 0.3738(2) 0.88448(15) 0.60152(11) 0.0478(6) Uani 1 1 d . . . . .
C11 C 0.3538(2) 0.64914(18) 0.79761(12) 0.0524(6) Uani 1 1 d . . . . .
H11 H 0.350793 0.621473 0.830977 0.063 Uiso 1 1 calc R U . . .
C37 C 0.1769(2) 0.40340(17) 0.17394(11) 0.0502(6) Uani 1 1 d . . . . .
C129 C 0.1160(2) 0.12223(17) 0.20807(11) 0.0503(6) Uani 1 1 d . . . . .
C64 C 0.44155(19) 0.60615(16) 0.38362(11) 0.0467(5) Uani 1 1 d . . . . .
H64 H 0.460476 0.652802 0.364084 0.056 Uiso 1 1 calc R U . . .
C95 C 0.12860(19) 0.03797(16) 0.05218(11) 0.0473(6) Uani 1 1 d . . . . .
C135 C 0.15157(19) 0.36932(16) 0.27439(11) 0.0470(6) Uani 1 1 d . . . . .
H135 H 0.156557 0.425568 0.287122 0.056 Uiso 1 1 calc R U . . .
C10 C 0.3659(2) 0.73221(18) 0.80573(11) 0.0504(6) Uani 1 1 d . . . . .
H10 H 0.371463 0.761907 0.844310 0.060 Uiso 1 1 calc R U . . .
C122 C 0.3741(2) 0.92299(16) 0.47668(12) 0.0525(6) Uani 1 1 d . . . . .
H122 H 0.402914 0.971411 0.506839 0.063 Uiso 1 1 calc R U . . .
C103 C 0.11493(19) 0.10097(16) -0.02899(12) 0.0486(6) Uani 1 1 d . . . . .
C136 C 0.15813(19) 0.34168(16) 0.21555(11) 0.0478(6) Uani 1 1 d . . . . .
C96 C 0.1460(2) -0.02966(17) 0.02036(12) 0.0509(6) Uani 1 1 d . . . . .
H96 H 0.156324 -0.073330 0.039477 0.061 Uiso 1 1 calc R U . . .
C69 C 0.3219(2) 0.17708(15) 0.44654(12) 0.0503(6) Uani 1 1 d . . . . .
H69 H 0.293926 0.172073 0.403259 0.060 Uiso 1 1 calc R U . . .
C86 C 0.0583(2) 0.50156(17) 0.78832(11) 0.0517(6) Uani 1 1 d . . . . .
H86A H -0.000805 0.519020 0.791069 0.062 Uiso 1 1 calc R U . . .
H86B H 0.119523 0.551386 0.801920 0.062 Uiso 1 1 calc R U . . .
C68 C 0.3132(2) 0.25574(15) 0.47995(12) 0.0474(5) Uani 1 1 d . . . . .
H68A H 0.242023 0.247662 0.481086 0.057 Uiso 1 1 calc R U . . .
H68B H 0.351463 0.268190 0.521472 0.057 Uiso 1 1 calc R U . . .
C70 C 0.4306(2) 0.18195(16) 0.45312(12) 0.0520(6) Uani 1 1 d . . . . .
H70A H 0.468646 0.231774 0.439042 0.078 Uiso 1 1 calc R U . . .
H70B H 0.434357 0.132011 0.429410 0.078 Uiso 1 1 calc R U . . .
H70C H 0.458963 0.185228 0.495159 0.078 Uiso 1 1 calc R U . . .
C41 C 0.3786(2) 0.12669(18) 0.12999(11) 0.0515(6) Uani 1 1 d . . . . .
H41A H 0.446586 0.125770 0.127464 0.062 Uiso 1 1 calc R U . . .
H41B H 0.331049 0.068772 0.117430 0.062 Uiso 1 1 calc R U . . .
C102 C 0.1007(2) 0.16705(16) -0.05773(13) 0.0525(6) Uani 1 1 d . . . . .
C47 C 0.3656(2) 0.13770(17) 0.29377(12) 0.0532(6) Uani 1 1 d . . . . .
H47 H 0.357932 0.100692 0.321656 0.064 Uiso 1 1 calc R U . . .
C34 C 0.3826(2) 0.28963(19) 0.03418(11) 0.0565(7) Uani 1 1 d . . . . .
C46 C 0.3647(2) 0.10595(17) 0.23536(12) 0.0522(6) Uani 1 1 d . . . . .
H46 H 0.355781 0.048521 0.223915 0.063 Uiso 1 1 calc R U . . .
C12 C 0.3456(2) 0.60317(17) 0.74086(11) 0.0494(6) Uani 1 1 d . . . . .
H12 H 0.336143 0.545171 0.736398 0.059 Uiso 1 1 calc R U . . .
C120 C 0.3340(2) 0.86176(17) 0.37189(13) 0.0534(6) Uani 1 1 d . . . . .
H120 H 0.336324 0.867932 0.331688 0.064 Uiso 1 1 calc R U . . .
C132 C 0.1122(2) 0.16747(17) 0.32843(12) 0.0520(6) Uani 1 1 d . . . . .
H132 H 0.110992 0.181947 0.369302 0.062 Uiso 1 1 calc R U . . .
C26 C 0.3041(2) 0.38630(19) 0.04789(11) 0.0558(7) Uani 1 1 d . . . . .
C104 C 0.1262(2) 0.03657(16) 0.11664(12) 0.0523(6) Uani 1 1 d . . . . .
C97 C 0.1478(2) -0.03087(17) -0.03863(12) 0.0540(6) Uani 1 1 d . . . . .
C27 C 0.2456(2) 0.42132(18) 0.08196(12) 0.0558(7) Uani 1 1 d . . . . .
C130 C 0.1010(2) 0.06364(17) 0.24409(12) 0.0569(7) Uani 1 1 d . . . . .
H130 H 0.091488 0.007211 0.228411 0.068 Uiso 1 1 calc R U . . .
C98 C 0.1317(2) 0.03574(18) -0.06608(13) 0.0545(6) Uani 1 1 d . . . . .
C92 C 0.1368(2) 0.85562(16) 0.73767(14) 0.0559(7) Uani 1 1 d . . . . .
H92A H 0.078459 0.868162 0.718482 0.084 Uiso 1 1 calc R U . . .
H92B H 0.196703 0.887986 0.724478 0.084 Uiso 1 1 calc R U . . .
H92C H 0.146336 0.870464 0.781059 0.084 Uiso 1 1 calc R U . . .
C131 C 0.0998(2) 0.08701(18) 0.30478(12) 0.0562(7) Uani 1 1 d . . . . .
H131 H 0.090047 0.045890 0.329619 0.067 Uiso 1 1 calc R U . . .
C87 C 0.0609(2) 0.43649(19) 0.82707(13) 0.0589(7) Uani 1 1 d . . . . .
H87 H 0.002861 0.384362 0.809416 0.071 Uiso 1 1 calc R U . . .
C121 C 0.3741(2) 0.92951(17) 0.41643(13) 0.0576(7) Uani 1 1 d . . . . .
H121 H 0.403012 0.982946 0.406544 0.069 Uiso 1 1 calc R U . . .
C126 C 0.2267(3) 0.64196(19) 0.24272(12) 0.0633(8) Uani 1 1 d . . . . .
H12A H 0.238861 0.656360 0.204037 0.095 Uiso 1 1 calc R U . . .
H12B H 0.154980 0.612328 0.239437 0.095 Uiso 1 1 calc R U . . .
H12C H 0.264913 0.606015 0.254826 0.095 Uiso 1 1 calc R U . . .
C28 C 0.2247(3) 0.4903(2) 0.06855(14) 0.0668(8) Uani 1 1 d . . . . .
H28 H 0.186368 0.513402 0.091103 0.080 Uiso 1 1 calc R U . . .
C31 C 0.3388(3) 0.4254(2) 0.00064(12) 0.0633(8) Uani 1 1 d . . . . .
C109 C 0.1971(3) -0.2194(2) -0.09570(14) 0.0646(8) Uani 1 1 d . . . . .
H109 H 0.240967 -0.191579 -0.122297 0.078 Uiso 1 1 calc R U . . .
C108 C 0.1938(3) -0.15328(19) -0.04690(13) 0.0601(7) Uani 1 1 d . . . . .
H10A H 0.145167 -0.178915 -0.022567 0.072 Uiso 1 1 calc R U . . .
H10B H 0.260724 -0.126961 -0.020456 0.072 Uiso 1 1 calc R U . . .
C101 C 0.1044(2) 0.1691(2) -0.11644(14) 0.0616(7) Uani 1 1 d . . . . .
H101 H 0.096180 0.214899 -0.133521 0.074 Uiso 1 1 calc R U . . .
C32 C 0.3987(3) 0.3886(2) -0.03126(12) 0.0669(8) Uani 1 1 d . . . . .
C33 C 0.4209(3) 0.3223(2) -0.01337(12) 0.0629(8) Uani 1 1 d . . . . .
H33 H 0.461999 0.298586 -0.032950 0.076 Uiso 1 1 calc R U . . .
C22 C 0.4095(3) 0.98985(19) 0.82227(13) 0.0654(8) Uani 1 1 d . . . . .
H22A H 0.355321 0.999119 0.794771 0.079 Uiso 1 1 calc R U . . .
H22B H 0.474244 1.018791 0.811463 0.079 Uiso 1 1 calc R U . . .
C99 C 0.1329(3) 0.0388(2) -0.12706(14) 0.0701(9) Uani 1 1 d . . . . .
H99 H 0.142832 -0.005705 -0.151234 0.084 Uiso 1 1 calc R U . . .
C88 C 0.1570(3) 0.4161(2) 0.82904(15) 0.0700(8) Uani 1 1 d . . . . .
H88A H 0.214596 0.465905 0.848121 0.105 Uiso 1 1 calc R U . . .
H88B H 0.163540 0.398185 0.788340 0.105 Uiso 1 1 calc R U . . .
H88C H 0.155051 0.371133 0.851923 0.105 Uiso 1 1 calc R U . . .
C71 C 0.2592(3) 0.10109(18) 0.46839(17) 0.0705(8) Uani 1 1 d . . . . .
H71A H 0.284384 0.105476 0.511056 0.106 Uiso 1 1 calc R U . . .
H71B H 0.263863 0.050295 0.446384 0.106 Uiso 1 1 calc R U . . .
H71C H 0.189034 0.098613 0.461794 0.106 Uiso 1 1 calc R U . . .
C30 C 0.3165(3) 0.4961(2) -0.01234(14) 0.0742(9) Uani 1 1 d . . . . .
H30 H 0.339937 0.522478 -0.043837 0.089 Uiso 1 1 calc R U . . .
C89 C 0.0484(3) 0.4686(2) 0.88895(15) 0.0734(9) Uani 1 1 d . . . . .
H89A H 0.047482 0.426267 0.914142 0.110 Uiso 1 1 calc R U . . .
H89B H -0.014840 0.480219 0.885654 0.110 Uiso 1 1 calc R U . . .
H89C H 0.104483 0.520023 0.906804 0.110 Uiso 1 1 calc R U . . .
C100 C 0.1205(3) 0.1033(2) -0.15154(15) 0.0756(9) Uani 1 1 d . . . . .
H100 H 0.122470 0.104475 -0.192422 0.091 Uiso 1 1 calc R U . . .
C110 C 0.0922(3) -0.2665(2) -0.13273(15) 0.0776(10) Uani 1 1 d . . . . .
H11A H 0.049324 -0.295905 -0.107393 0.116 Uiso 1 1 calc R U . . .
H11B H 0.096034 -0.306942 -0.165299 0.116 Uiso 1 1 calc R U . . .
H11C H 0.063830 -0.226762 -0.149335 0.116 Uiso 1 1 calc R U . . .
C29 C 0.2599(3) 0.5271(2) 0.02132(15) 0.0783(10) Uani 1 1 d . . . . .
H29 H 0.244279 0.574797 0.012244 0.094 Uiso 1 1 calc R U . . .
C111 C 0.2441(3) -0.2769(2) -0.06557(17) 0.0759(9) Uani 1 1 d . . . . .
H11D H 0.314166 -0.245390 -0.046583 0.114 Uiso 1 1 calc R U . . .
H11E H 0.241420 -0.323622 -0.095506 0.114 Uiso 1 1 calc R U . . .
H11F H 0.206891 -0.298413 -0.035306 0.114 Uiso 1 1 calc R U . . .
C53 C 0.4882(6) 0.3885(6) -0.1111(3) 0.0562(16) Uani 0.627(9) 1 d . . P B 1
H53A H 0.449651 0.328683 -0.126409 0.067 Uiso 0.627(9) 1 calc R U P B 1
H53B H 0.551718 0.393368 -0.084488 0.067 Uiso 0.627(9) 1 calc R U P B 1
C25 C 0.4166(6) 1.1168(3) 0.88824(19) 0.129(2) Uani 1 1 d . . . . .
H25A H 0.486218 1.151882 0.890569 0.194 Uiso 1 1 calc R U . . .
H25B H 0.393241 1.134798 0.923589 0.194 Uiso 1 1 calc R U . . .
H25C H 0.374137 1.122034 0.852355 0.194 Uiso 1 1 calc R U . . .
C56 C 0.5752(4) 0.4028(4) -0.1962(2) 0.0637(16) Uani 0.627(9) 1 d . . P B 1
H56A H 0.636480 0.407055 -0.168458 0.096 Uiso 0.627(9) 1 calc R U P B 1
H56B H 0.592991 0.435434 -0.227452 0.096 Uiso 0.627(9) 1 calc R U P B 1
H56C H 0.539150 0.344148 -0.214328 0.096 Uiso 0.627(9) 1 calc R U P B 1
C54 C 0.5085(5) 0.4366(4) -0.1625(2) 0.0600(16) Uani 0.627(9) 1 d . . P B 1
H54 H 0.544748 0.497112 -0.145590 0.072 Uiso 0.627(9) 1 calc R U P B 1
C55 C 0.4100(6) 0.4276(8) -0.2053(4) 0.103(3) Uani 0.627(9) 1 d . . P B 1
H55A H 0.375352 0.368705 -0.223254 0.154 Uiso 0.627(9) 1 calc R U P B 1
H55B H 0.425407 0.460459 -0.236762 0.154 Uiso 0.627(9) 1 calc R U P B 1
H55C H 0.366731 0.447993 -0.182999 0.154 Uiso 0.627(9) 1 calc R U P B 1
C2 C 0.1926(6) 0.8309(4) 0.1626(5) 0.231(6) Uani 1 1 d D . . . .
H2A H 0.183259 0.879367 0.145186 0.277 Uiso 0.583(5) 1 calc R U P A 1
H2B H 0.154948 0.863665 0.142250 0.277 Uiso 0.417(5) 1 calc R U P A 2
C23 C 0.4106(6) 1.0249(3) 0.88544(18) 0.126(2) Uani 1 1 d . . . . .
H23 H 0.344924 0.993519 0.895078 0.151 Uiso 1 1 calc R U . . .
C24 C 0.4885(9) 1.0160(4) 0.9285(2) 0.223(5) Uani 1 1 d . . . . .
H24A H 0.544269 1.013262 0.909437 0.268 Uiso 1 1 calc R U . . .
H24B H 0.462115 0.964585 0.944243 0.268 Uiso 1 1 calc R U . . .
H24C H 0.512247 1.064055 0.961161 0.268 Uiso 1 1 calc R U . . .
O52A O 0.4135(16) 0.4148(10) -0.0738(7) 0.107(7) Uani 0.373(9) 1 d . . P B 2
C53A C 0.4445(19) 0.3742(16) -0.1241(8) 0.111(8) Uani 0.373(9) 1 d . . P B 2
H53C H 0.516661 0.381990 -0.111971 0.133 Uiso 0.373(9) 1 calc R U P B 2
H53D H 0.407231 0.313483 -0.130933 0.133 Uiso 0.373(9) 1 calc R U P B 2
C54A C 0.4301(12) 0.4025(8) -0.1789(6) 0.082(3) Uani 0.373(9) 1 d . . P B 2
H54A H 0.356507 0.390806 -0.192056 0.098 Uiso 0.373(9) 1 calc R U P B 2
C56A C 0.4630(17) 0.3512(14) -0.2262(7) 0.151(8) Uani 0.373(9) 1 d . . P B 2
H56D H 0.530818 0.351542 -0.210773 0.227 Uiso 0.373(9) 1 calc R U P B 2
H56E H 0.462716 0.375895 -0.262457 0.227 Uiso 0.373(9) 1 calc R U P B 2
H56F H 0.416376 0.293554 -0.235616 0.227 Uiso 0.373(9) 1 calc R U P B 2
C55A C 0.4752(16) 0.4852(12) -0.1702(8) 0.121(6) Uani 0.373(9) 1 d . . P B 2
H55D H 0.543724 0.499998 -0.147252 0.181 Uiso 0.373(9) 1 calc R U P B 2
H55E H 0.437567 0.512840 -0.148195 0.181 Uiso 0.373(9) 1 calc R U P B 2
H55F H 0.477483 0.503337 -0.208856 0.181 Uiso 0.373(9) 1 calc R U P B 2
Cl4A Cl 0.3056(4) 0.8722(3) 0.1295(4) 0.218(5) Uani 0.417(5) 1 d D . P A 2

loop_
_atom_site_aniso_label
_atom_site_aniso_U_11
_atom_site_aniso_U_22
_atom_site_aniso_U_33
_atom_site_aniso_U_23
_atom_site_aniso_U_13
_atom_site_aniso_U_12
Cl1 0.1552(14) 0.1316(13) 0.1368(13) 0.0181(10) -0.0242(11) 0.0423(11)
O84 0.0533(9) 0.0351(8) 0.0415(8) -0.0076(7) 0.0053(7) 0.0145(7)
O67 0.0518(9) 0.0337(8) 0.0407(8) -0.0047(6) 0.0072(7) 0.0180(7)
O85 0.0643(11) 0.0408(9) 0.0421(9) 0.0046(7) 0.0146(8) 0.0211(8)
O91 0.0603(10) 0.0356(9) 0.0514(10) -0.0064(7) 0.0126(8) 0.0204(7)
O20 0.0631(11) 0.0443(9) 0.0479(9) 0.0001(8) 0.0144(8) 0.0247(8)
O50 0.0714(12) 0.0508(10) 0.0413(9) -0.0016(8) 0.0119(8) 0.0284(9)
O137 0.0639(11) 0.0445(9) 0.0442(9) -0.0105(7) 0.0116(8) 0.0226(8)
O93 0.0710(12) 0.0370(9) 0.0572(11) 0.0036(8) 0.0155(9) 0.0239(8)
O125 0.0794(13) 0.0453(10) 0.0371(8) 0.0028(7) 0.0122(8) 0.0239(9)
O21 0.0797(13) 0.0528(11) 0.0414(9) -0.0130(8) 0.0118(9) 0.0327(10)
O38 0.0792(13) 0.0481(10) 0.0557(11) -0.0045(8) 0.0199(9) 0.0335(9)
Cl4 0.0987(14) 0.0906(13) 0.0969(15) 0.0214(10) 0.0131(10) 0.0113(10)
N82 0.0460(10) 0.0306(9) 0.0373(9) -0.0029(7) 0.0063(8) 0.0155(8)
Cl3 0.1847(19) 0.1617(17) 0.211(2) 0.0632(16) 0.0068(16) 0.0922(15)
N115 0.0432(9) 0.0326(9) 0.0389(9) -0.0029(7) 0.0052(8) 0.0159(8)
N72 0.0412(9) 0.0312(9) 0.0411(10) -0.0022(7) 0.0054(8) 0.0158(7)
O42 0.0827(14) 0.0909(16) 0.0459(10) 0.0035(10) 0.0203(10) 0.0549(13)
O105 0.0915(15) 0.0525(11) 0.0510(10) -0.0105(9) 0.0050(10) 0.0385(11)
N57 0.0416(10) 0.0382(10) 0.0409(10) -0.0072(8) 0.0022(8) 0.0184(8)
N18 0.0480(10) 0.0408(10) 0.0396(10) -0.0069(8) 0.0063(8) 0.0212(8)
O107 0.1018(16) 0.0607(12) 0.0558(11) 0.0006(9) 0.0280(11) 0.0508(12)
O16 0.1001(16) 0.0353(9) 0.0552(11) -0.0097(8) 0.0222(11) 0.0066(10)
N51 0.0511(11) 0.0385(10) 0.0371(10) -0.0059(8) 0.0033(8) 0.0196(8)
N5 0.0398(9) 0.0403(10) 0.0412(10) -0.0092(8) 0.0033(8) 0.0156(8)
N17 0.0560(11) 0.0314(9) 0.0414(10) -0.0056(8) 0.0045(9) 0.0134(8)
N48 0.0554(12) 0.0444(11) 0.0430(11) -0.0072(9) 0.0010(9) 0.0201(9)
N40 0.0557(12) 0.0590(13) 0.0433(11) -0.0082(10) 0.0023(9) 0.0298(10)
N127 0.0529(11) 0.0458(11) 0.0431(11) -0.0120(9) 0.0023(9) 0.0255(9)
N94 0.0495(11) 0.0424(11) 0.0504(12) -0.0142(9) -0.0026(9) 0.0204(9)
N106 0.0672(13) 0.0470(12) 0.0400(10) -0.0138(9) 0.0001(9) 0.0293(10)
N36 0.0689(14) 0.0498(12) 0.0446(11) -0.0075(9) 0.0096(10) 0.0320(11)
O114 0.1039(18) 0.0636(14) 0.0988(18) 0.0108(13) 0.0442(15) 0.0485(13)
N35 0.0675(14) 0.0569(13) 0.0366(10) -0.0095(9) 0.0059(9) 0.0325(11)
N112 0.0704(15) 0.0498(13) 0.0520(13) -0.0054(10) -0.0047(11) 0.0296(11)
C73 0.0390(10) 0.0319(10) 0.0428(12) -0.0013(9) 0.0042(9) 0.0131(8)
C74 0.0398(11) 0.0325(10) 0.0400(11) -0.0001(8) 0.0045(9) 0.0143(8)
O52 0.096(3) 0.081(4) 0.037(2) 0.017(3) 0.033(3) 0.041(3)
C58 0.0392(11) 0.0397(12) 0.0403(11) -0.0052(9) 0.0022(9) 0.0184(9)
C81 0.0389(11) 0.0336(11) 0.0440(12) -0.0024(9) 0.0050(9) 0.0148(9)
O113 0.1115(19) 0.0544(13) 0.0697(14) 0.0036(11) 0.0021(13) 0.0352(13)
C78 0.0420(11) 0.0353(11) 0.0414(12) -0.0002(9) 0.0063(9) 0.0154(9)
C59 0.0429(11) 0.0380(11) 0.0414(12) -0.0034(9) 0.0065(9) 0.0171(9)
C116 0.0401(11) 0.0359(11) 0.0379(11) -0.0024(8) 0.0050(9) 0.0163(9)
C61 0.0387(10) 0.0370(11) 0.0393(11) -0.0051(9) 0.0007(9) 0.0172(9)
C83 0.0413(11) 0.0335(11) 0.0371(11) -0.0035(8) 0.0031(9) 0.0151(9)
C124 0.0472(12) 0.0342(11) 0.0408(11) -0.0006(9) 0.0064(9) 0.0192(9)
C79 0.0437(11) 0.0387(12) 0.0431(12) 0.0032(9) 0.0073(9) 0.0158(9)
C66 0.0397(11) 0.0376(11) 0.0390(11) -0.0074(9) 0.0003(9) 0.0174(9)
C75 0.0482(12) 0.0341(11) 0.0426(12) -0.0039(9) 0.0073(10) 0.0156(9)
C60 0.0409(11) 0.0363(11) 0.0410(11) -0.0079(9) 0.0015(9) 0.0178(9)
C19 0.0436(12) 0.0429(12) 0.0435(12) -0.0071(10) 0.0048(10) 0.0195(10)
C90 0.0437(11) 0.0365(11) 0.0451(12) -0.0030(10) 0.0080(10) 0.0176(9)
C62 0.0436(11) 0.0396(12) 0.0373(11) -0.0061(9) 0.0006(9) 0.0187(9)
C117 0.0477(12) 0.0401(12) 0.0352(11) -0.0037(9) 0.0027(9) 0.0186(10)
C118 0.0523(13) 0.0429(12) 0.0356(11) 0.0024(9) 0.0079(10) 0.0221(10)
C80 0.0454(12) 0.0403(12) 0.0386(11) -0.0030(9) 0.0068(9) 0.0174(9)
C65 0.0446(12) 0.0368(11) 0.0466(12) -0.0055(9) 0.0015(10) 0.0181(9)
C14 0.0392(11) 0.0460(13) 0.0403(12) -0.0086(10) 0.0058(9) 0.0186(9)
C119 0.0525(13) 0.0389(12) 0.0426(12) 0.0021(9) 0.0087(10) 0.0214(10)
C6 0.0409(11) 0.0420(12) 0.0439(12) -0.0106(10) 0.0041(9) 0.0143(9)
C13 0.0413(11) 0.0459(13) 0.0410(12) -0.0085(10) 0.0061(9) 0.0193(10)
C49 0.0459(12) 0.0465(13) 0.0392(12) -0.0043(10) 0.0044(10) 0.0202(10)
C8 0.0494(13) 0.0504(14) 0.0402(12) -0.0151(10) 0.0058(10) 0.0226(11)
C128 0.0493(13) 0.0463(13) 0.0427(12) -0.0144(10) -0.0001(10) 0.0232(11)
C123 0.0522(13) 0.0323(11) 0.0464(13) -0.0022(9) 0.0064(10) 0.0164(10)
C7 0.0477(12) 0.0431(13) 0.0460(13) -0.0127(10) 0.0060(10) 0.0168(10)
C134 0.0453(12) 0.0470(13) 0.0439(12) -0.0150(10) 0.0048(10) 0.0205(10)
C9 0.0451(12) 0.0510(14) 0.0412(12) -0.0105(10) 0.0055(10) 0.0227(10)
C77 0.0522(13) 0.0345(11) 0.0489(13) 0.0060(10) 0.0112(10) 0.0164(10)
C43 0.0449(12) 0.0466(13) 0.0411(12) -0.0087(10) 0.0009(10) 0.0205(10)
C44 0.0482(12) 0.0490(14) 0.0419(12) -0.0063(10) 0.0034(10) 0.0215(11)
C63 0.0557(14) 0.0448(13) 0.0407(12) -0.0011(10) 0.0053(10) 0.0217(11)
C45 0.0466(12) 0.0512(14) 0.0444(13) -0.0124(11) 0.0014(10) 0.0223(11)
C39 0.0704(17) 0.0671(17) 0.0299(11) -0.0129(11) 0.0034(11) 0.0377(14)
C133 0.0469(12) 0.0454(13) 0.0443(13) -0.0109(10) 0.0022(10) 0.0209(10)
C76 0.0552(13) 0.0310(11) 0.0514(13) -0.0019(9) 0.0097(11) 0.0168(10)
C15 0.0543(13) 0.0358(12) 0.0466(13) -0.0102(10) 0.0099(11) 0.0122(10)
C11 0.0599(15) 0.0607(16) 0.0422(13) -0.0001(11) 0.0149(11) 0.0293(13)
C37 0.0547(14) 0.0486(14) 0.0457(13) -0.0106(11) 0.0041(11) 0.0245(11)
C129 0.0582(14) 0.0474(14) 0.0425(13) -0.0113(10) -0.0017(11) 0.0264(11)
C64 0.0530(13) 0.0403(12) 0.0447(12) 0.0017(10) 0.0036(10) 0.0177(10)
C95 0.0479(12) 0.0418(12) 0.0457(13) -0.0140(10) 0.0004(10) 0.0184(10)
C135 0.0490(13) 0.0429(13) 0.0459(13) -0.0128(10) 0.0059(10) 0.0205(10)
C10 0.0533(13) 0.0575(15) 0.0424(12) -0.0067(11) 0.0104(10) 0.0269(12)
C122 0.0652(16) 0.0333(12) 0.0536(14) -0.0009(10) 0.0080(12) 0.0143(11)
C103 0.0449(12) 0.0461(13) 0.0489(13) -0.0103(10) 0.0027(10) 0.0170(10)
C136 0.0485(12) 0.0474(13) 0.0455(13) -0.0119(10) 0.0038(10) 0.0236(11)
C96 0.0551(14) 0.0450(13) 0.0508(14) -0.0106(11) 0.0051(11) 0.0239(11)
C69 0.0591(14) 0.0351(12) 0.0520(14) -0.0069(10) 0.0053(11) 0.0175(11)
C86 0.0657(16) 0.0498(14) 0.0447(13) 0.0054(11) 0.0180(12) 0.0246(12)
C68 0.0555(14) 0.0354(12) 0.0490(13) -0.0022(10) 0.0098(11) 0.0158(10)
C70 0.0618(15) 0.0391(12) 0.0518(14) -0.0073(10) 0.0025(12) 0.0223(11)
C41 0.0574(14) 0.0524(14) 0.0444(13) -0.0086(11) 0.0032(11) 0.0276(12)
C102 0.0509(13) 0.0425(13) 0.0572(15) -0.0074(11) 0.0000(11) 0.0174(11)
C47 0.0640(16) 0.0470(14) 0.0477(13) -0.0019(11) 0.0040(12) 0.0249(12)
C34 0.0720(17) 0.0661(17) 0.0321(11) -0.0101(11) 0.0049(11) 0.0337(14)
C46 0.0598(15) 0.0441(13) 0.0481(14) -0.0096(11) 0.0001(11) 0.0227(12)
C12 0.0535(13) 0.0486(14) 0.0473(13) -0.0050(11) 0.0105(11) 0.0237(11)
C120 0.0681(16) 0.0441(13) 0.0504(14) 0.0080(11) 0.0154(12) 0.0209(12)
C132 0.0547(14) 0.0536(15) 0.0440(13) -0.0120(11) 0.0006(11) 0.0252(12)
C26 0.0708(17) 0.0618(16) 0.0346(12) -0.0093(11) 0.0050(11) 0.0311(14)
C104 0.0624(15) 0.0431(13) 0.0485(14) -0.0128(11) -0.0022(11) 0.0278(12)
C97 0.0630(15) 0.0489(14) 0.0535(14) -0.0076(11) 0.0158(12) 0.0275(12)
C27 0.0713(17) 0.0576(16) 0.0407(13) -0.0073(11) 0.0078(12) 0.0324(14)
C130 0.0724(17) 0.0453(14) 0.0486(14) -0.0147(11) -0.0027(12) 0.0293(13)
C98 0.0605(15) 0.0491(14) 0.0565(15) -0.0048(12) 0.0141(12) 0.0262(12)
C92 0.0620(15) 0.0364(13) 0.0667(17) -0.0118(11) 0.0114(13) 0.0212(11)
C131 0.0686(17) 0.0499(15) 0.0483(14) -0.0060(11) -0.0001(12) 0.0283(13)
C87 0.0745(18) 0.0558(16) 0.0533(15) 0.0121(12) 0.0180(13) 0.0284(14)
C121 0.0752(18) 0.0359(13) 0.0609(16) 0.0072(11) 0.0149(14) 0.0175(12)
C126 0.097(2) 0.0543(16) 0.0381(13) -0.0013(11) 0.0112(14) 0.0300(16)
C28 0.095(2) 0.0637(18) 0.0537(16) 0.0004(13) 0.0205(15) 0.0439(17)
C31 0.088(2) 0.0660(18) 0.0406(13) -0.0041(12) 0.0120(14) 0.0384(16)
C109 0.095(2) 0.0570(16) 0.0612(17) 0.0055(13) 0.0367(16) 0.0437(16)
C108 0.0791(19) 0.0540(16) 0.0568(16) -0.0014(12) 0.0181(14) 0.0379(15)
C101 0.0696(18) 0.0548(16) 0.0605(17) 0.0038(13) 0.0100(14) 0.0251(14)
C32 0.098(2) 0.072(2) 0.0373(13) -0.0010(13) 0.0188(14) 0.0400(18)
C33 0.088(2) 0.0741(19) 0.0361(12) -0.0037(12) 0.0144(13) 0.0453(17)
C22 0.097(2) 0.0498(16) 0.0482(15) -0.0143(12) 0.0139(15) 0.0308(15)
C99 0.100(2) 0.0667(19) 0.0585(17) 0.0028(14) 0.0294(17) 0.0458(18)
C88 0.090(2) 0.074(2) 0.0611(18) 0.0142(15) 0.0193(16) 0.0455(18)
C71 0.079(2) 0.0395(14) 0.088(2) -0.0009(14) 0.0206(17) 0.0156(14)
C30 0.112(3) 0.071(2) 0.0501(16) 0.0057(14) 0.0237(17) 0.044(2)
C89 0.100(3) 0.083(2) 0.0585(18) 0.0255(16) 0.0327(17) 0.048(2)
C100 0.108(3) 0.072(2) 0.0575(18) 0.0084(15) 0.0253(18) 0.042(2)
C110 0.115(3) 0.067(2) 0.0549(17) -0.0097(15) 0.0168(18) 0.044(2)
C29 0.122(3) 0.067(2) 0.0626(19) 0.0099(16) 0.0277(19) 0.052(2)
C111 0.104(3) 0.0638(19) 0.084(2) 0.0123(17) 0.043(2) 0.0511(19)
C53 0.077(4) 0.080(4) 0.029(3) 0.011(3) 0.017(3) 0.048(3)
C25 0.266(7) 0.071(3) 0.065(2) -0.0110(19) 0.042(3) 0.083(4)
C56 0.078(3) 0.094(4) 0.044(2) 0.022(2) 0.030(2) 0.052(3)
C54 0.072(4) 0.076(3) 0.053(3) 0.021(2) 0.032(3) 0.041(3)
C55 0.093(5) 0.199(11) 0.066(4) 0.067(6) 0.036(4) 0.095(7)
C2 0.206(8) 0.085(4) 0.494(18) 0.113(7) 0.202(11) 0.090(5)
C23 0.274(7) 0.074(3) 0.060(2) -0.0035(18) 0.052(3) 0.097(4)
C24 0.496(16) 0.144(5) 0.056(3) -0.038(3) -0.026(5) 0.202(8)
O52A 0.242(18) 0.084(7) 0.073(6) 0.050(5) 0.108(8) 0.115(10)
C53A 0.19(2) 0.147(16) 0.047(8) 0.007(9) 0.023(11) 0.127(17)
C54A 0.095(9) 0.096(9) 0.059(7) -0.002(5) 0.017(6) 0.044(7)
C56A 0.20(2) 0.195(19) 0.097(10) 0.023(11) 0.083(13) 0.099(16)
C55A 0.170(17) 0.153(16) 0.100(11) 0.071(11) 0.064(12) 0.103(14)
Cl4A 0.139(4) 0.126(4) 0.345(12) 0.002(5) -0.038(5) 0.041(3)

_geom_special_details            
;
 All esds (except the esd in the dihedral angle between two l.s. planes)
 are estimated using the full covariance matrix.  The cell esds are taken
 into account individually in the estimation of esds in distances, angles
 and torsion angles; correlations between esds in cell parameters are only
 used when they are defined by crystal symmetry.  An approximate (isotropic)
 treatment of cell esds is used for estimating esds involving l.s. planes.
;
loop_
_geom_bond_atom_site_label_1
_geom_bond_atom_site_label_2
_geom_bond_distance
_geom_bond_site_symmetry_2
_geom_bond_publ_flag
Cl1 C2 1.849(9) . ?
O84 C83 1.235(3) . ?
O67 C60 1.356(3) . ?
O67 C68 1.437(3) . ?
O85 C79 1.342(3) . ?
O85 C86 1.447(3) . ?
O91 C90 1.348(3) . ?
O91 C92 1.443(3) . ?
O20 C19 1.217(3) . ?
O50 C49 1.219(3) . ?
O137 C134 1.345(3) . ?
O93 C90 1.190(3) . ?
O125 C118 1.345(3) . ?
O125 C126 1.438(3) . ?
O21 C8 1.364(3) . ?
O21 C22 1.433(4) . ?
O38 C37 1.221(3) . ?
Cl4 C2 1.651(9) . ?
N82 C74 1.390(3) . ?
N82 C83 1.342(3) . ?
Cl3 C2 1.739(8) . ?
N115 C116 1.319(3) . ?
N115 C124 1.357(3) . ?
N72 C73 1.363(3) . ?
N72 C81 1.317(3) . ?
O42 C39 1.236(3) . ?
O105 C104 1.223(3) . ?
N57 C58 1.309(3) . ?
N57 C66 1.366(3) . ?
N18 C19 1.365(3) . ?
N18 C13 1.401(3) . ?
O107 C97 1.344(3) . ?
O107 C108 1.450(4) . ?
O16 C15 1.224(3) . ?
N51 C62 1.415(3) . ?
N51 C49 1.357(3) . ?
N5 C14 1.360(3) . ?
N5 C6 1.318(3) . ?
N17 C123 1.393(3) . ?
N17 C15 1.351(3) . ?
N48 C43 1.341(4) . ?
N48 C47 1.337(3) . ?
N40 C39 1.326(4) . ?
N40 C41 1.446(4) . ?
N127 C128 1.351(4) . ?
N127 C136 1.326(3) . ?
N94 C95 1.319(3) . ?
N94 C103 1.357(4) . ?
N106 C129 1.405(3) . ?
N106 C104 1.357(3) . ?
N36 C37 1.354(3) . ?
N36 C27 1.396(4) . ?
O114 N112 1.187(4) . ?
N35 C34 1.332(3) . ?
N35 C26 1.355(4) . ?
N112 O113 1.247(3) . ?
N112 C102 1.462(3) . ?
C73 C74 1.428(3) . ?
C73 C78 1.411(3) . ?
C74 C75 1.382(3) . ?
O52 C32 1.448(9) . ?
O52 C53 1.448(13) . ?
C58 C59 1.408(3) . ?
C58 C19 1.517(3) . ?
C81 C90 1.513(3) . ?
C81 C80 1.407(3) . ?
C78 C79 1.421(3) . ?
C78 C77 1.421(3) . ?
C59 C60 1.377(3) . ?
C116 C83 1.496(3) . ?
C116 C117 1.403(3) . ?
C61 C66 1.440(3) . ?
C61 C60 1.430(3) . ?
C61 C62 1.439(3) . ?
C124 C119 1.409(3) . ?
C124 C123 1.438(3) . ?
C79 C80 1.377(3) . ?
C66 C65 1.403(4) . ?
C75 C76 1.411(4) . ?
C62 C63 1.372(4) . ?
C117 C118 1.365(4) . ?
C118 C119 1.426(3) . ?
C65 C64 1.359(4) . ?
C14 C13 1.433(3) . ?
C14 C9 1.424(3) . ?
C119 C120 1.414(4) . ?
C6 C7 1.408(3) . ?
C6 C15 1.497(4) . ?
C13 C12 1.372(4) . ?
C49 C43 1.508(3) . ?
C8 C7 1.364(4) . ?
C8 C9 1.420(4) . ?
C128 C133 1.427(3) . ?
C128 C129 1.434(3) . ?
C123 C122 1.377(4) . ?
C134 C133 1.425(3) . ?
C134 C135 1.368(4) . ?
C9 C10 1.414(4) . ?
C77 C76 1.356(3) . ?
C43 C44 1.388(3) . ?
C44 C45 1.396(3) . ?
C63 C64 1.402(3) . ?
C45 C41 1.519(3) . ?
C45 C46 1.380(4) . ?
C39 C34 1.510(4) . ?
C133 C132 1.405(4) . ?
C11 C10 1.364(4) . ?
C11 C12 1.413(3) . ?
C37 C136 1.501(4) . ?
C129 C130 1.364(4) . ?
C95 C96 1.406(3) . ?
C95 C104 1.495(4) . ?
C135 C136 1.410(3) . ?
C122 C121 1.407(4) . ?
C103 C102 1.429(4) . ?
C103 C98 1.428(3) . ?
C96 C97 1.363(4) . ?
C69 C68 1.521(3) . ?
C69 C70 1.515(4) . ?
C69 C71 1.523(4) . ?
C86 C87 1.515(4) . ?
C102 C101 1.367(4) . ?
C47 C46 1.388(4) . ?
C34 C33 1.399(4) . ?
C120 C121 1.360(4) . ?
C132 C131 1.366(4) . ?
C26 C27 1.444(4) . ?
C26 C31 1.419(4) . ?
C97 C98 1.430(4) . ?
C27 C28 1.363(4) . ?
C130 C131 1.414(4) . ?
C98 C99 1.416(4) . ?
C87 C88 1.518(4) . ?
C87 C89 1.525(4) . ?
C28 C29 1.404(5) . ?
C31 C32 1.448(4) . ?
C31 C30 1.399(5) . ?
C109 C108 1.516(4) . ?
C109 C110 1.523(5) . ?
C109 C111 1.528(5) . ?
C101 C100 1.406(4) . ?
C32 C33 1.363(5) . ?
C32 O52A 1.147(17) . ?
C22 C23 1.504(4) . ?
C99 C100 1.347(5) . ?
C30 C29 1.380(5) . ?
C53 C54 1.535(10) . ?
C25 C23 1.542(5) . ?
C56 C54 1.523(6) . ?
C54 C55 1.546(10) . ?
C2 Cl4A 1.869(10) . ?
C23 C24 1.433(9) . ?
O52A C53A 1.48(2) . ?
C53A C54A 1.41(2) . ?
C54A C56A 1.541(17) . ?
C54A C55A 1.34(2) . ?

loop_
_geom_angle_atom_site_label_1
_geom_angle_atom_site_label_2
_geom_angle_atom_site_label_3
_geom_angle
_geom_angle_site_symmetry_1
_geom_angle_site_symmetry_3
_geom_angle_publ_flag
C60 O67 C68 118.19(18) . . ?
C79 O85 C86 117.72(19) . . ?
C90 O91 C92 116.3(2) . . ?
C118 O125 C126 116.4(2) . . ?
C8 O21 C22 116.6(2) . . ?
C83 N82 C74 130.87(19) . . ?
C116 N115 C124 117.0(2) . . ?
C81 N72 C73 116.7(2) . . ?
C58 N57 C66 117.59(19) . . ?
C19 N18 C13 127.3(2) . . ?
C97 O107 C108 116.8(2) . . ?
C49 N51 C62 126.6(2) . . ?
C6 N5 C14 117.1(2) . . ?
C15 N17 C123 128.3(2) . . ?
C47 N48 C43 116.5(2) . . ?
C39 N40 C41 124.1(2) . . ?
C136 N127 C128 117.1(2) . . ?
C95 N94 C103 117.0(2) . . ?
C104 N106 C129 127.1(2) . . ?
C37 N36 C27 129.1(2) . . ?
C34 N35 C26 117.0(3) . . ?
O114 N112 O113 123.6(3) . . ?
O114 N112 C102 120.3(3) . . ?
O113 N112 C102 116.0(3) . . ?
N72 C73 C74 117.1(2) . . ?
N72 C73 C78 123.7(2) . . ?
C78 C73 C74 119.3(2) . . ?
N82 C74 C73 114.48(19) . . ?
C75 C74 N82 125.3(2) . . ?
C75 C74 C73 120.2(2) . . ?
C53 O52 C32 112.0(7) . . ?
N57 C58 C59 125.0(2) . . ?
N57 C58 C19 117.9(2) . . ?
C59 C58 C19 117.1(2) . . ?
N72 C81 C90 114.7(2) . . ?
N72 C81 C80 124.9(2) . . ?
C80 C81 C90 120.4(2) . . ?
C73 C78 C79 117.1(2) . . ?
C73 C78 C77 119.3(2) . . ?
C77 C78 C79 123.6(2) . . ?
C60 C59 C58 118.4(2) . . ?
N115 C116 C83 116.4(2) . . ?
N115 C116 C117 124.6(2) . . ?
C117 C116 C83 118.97(19) . . ?
C60 C61 C66 115.9(2) . . ?
C60 C61 C62 126.7(2) . . ?
C62 C61 C66 117.4(2) . . ?
O84 C83 N82 125.7(2) . . ?
O84 C83 C116 120.3(2) . . ?
N82 C83 C116 114.00(18) . . ?
N115 C124 C119 123.7(2) . . ?
N115 C124 C123 117.2(2) . . ?
C119 C124 C123 119.0(2) . . ?
O85 C79 C78 115.8(2) . . ?
O85 C79 C80 125.0(2) . . ?
C80 C79 C78 119.2(2) . . ?
N57 C66 C61 123.2(2) . . ?
N57 C66 C65 116.4(2) . . ?
C65 C66 C61 120.5(2) . . ?
C74 C75 C76 119.1(2) . . ?
O67 C60 C59 122.7(2) . . ?
O67 C60 C61 117.4(2) . . ?
C59 C60 C61 119.9(2) . . ?
O20 C19 N18 125.3(2) . . ?
O20 C19 C58 121.8(2) . . ?
N18 C19 C58 112.9(2) . . ?
O91 C90 C81 110.6(2) . . ?
O93 C90 O91 124.2(2) . . ?
O93 C90 C81 125.2(2) . . ?
N51 C62 C61 120.0(2) . . ?
C63 C62 N51 120.3(2) . . ?
C63 C62 C61 119.7(2) . . ?
C118 C117 C116 118.5(2) . . ?
O125 C118 C117 125.5(2) . . ?
O125 C118 C119 114.8(2) . . ?
C117 C118 C119 119.6(2) . . ?
C79 C80 C81 118.3(2) . . ?
C64 C65 C66 120.3(2) . . ?
N5 C14 C13 118.1(2) . . ?
N5 C14 C9 123.2(2) . . ?
C9 C14 C13 118.8(2) . . ?
C124 C119 C118 116.6(2) . . ?
C124 C119 C120 119.8(2) . . ?
C120 C119 C118 123.6(2) . . ?
N5 C6 C7 124.8(2) . . ?
N5 C6 C15 118.1(2) . . ?
C7 C6 C15 117.1(2) . . ?
N18 C13 C14 115.8(2) . . ?
C12 C13 N18 124.3(2) . . ?
C12 C13 C14 119.9(2) . . ?
O50 C49 N51 126.2(2) . . ?
O50 C49 C43 119.7(2) . . ?
N51 C49 C43 114.1(2) . . ?
O21 C8 C7 124.5(2) . . ?
O21 C8 C9 115.6(2) . . ?
C7 C8 C9 119.9(2) . . ?
N127 C128 C133 123.9(2) . . ?
N127 C128 C129 118.4(2) . . ?
C133 C128 C129 117.7(3) . . ?
N17 C123 C124 114.9(2) . . ?
C122 C123 N17 125.4(2) . . ?
C122 C123 C124 119.7(2) . . ?
C8 C7 C6 118.3(2) . . ?
O137 C134 C133 115.5(2) . . ?
O137 C134 C135 124.9(2) . . ?
C135 C134 C133 119.7(2) . . ?
C8 C9 C14 116.7(2) . . ?
C10 C9 C14 120.0(2) . . ?
C10 C9 C8 123.3(2) . . ?
C76 C77 C78 119.8(2) . . ?
N48 C43 C49 118.2(2) . . ?
N48 C43 C44 124.0(2) . . ?
C44 C43 C49 117.8(2) . . ?
C43 C44 C45 118.7(3) . . ?
C62 C63 C64 121.5(2) . . ?
C44 C45 C41 121.1(3) . . ?
C46 C45 C44 117.8(2) . . ?
C46 C45 C41 121.2(2) . . ?
O42 C39 N40 124.8(3) . . ?
O42 C39 C34 120.6(3) . . ?
N40 C39 C34 114.6(2) . . ?
C134 C133 C128 116.3(2) . . ?
C132 C133 C128 120.4(2) . . ?
C132 C133 C134 123.3(2) . . ?
C77 C76 C75 122.2(2) . . ?
O16 C15 N17 124.5(3) . . ?
O16 C15 C6 121.2(2) . . ?
N17 C15 C6 114.3(2) . . ?
C10 C11 C12 121.7(3) . . ?
O38 C37 N36 125.2(3) . . ?
O38 C37 C136 121.7(2) . . ?
N36 C37 C136 113.1(2) . . ?
N106 C129 C128 114.5(2) . . ?
C130 C129 N106 124.7(2) . . ?
C130 C129 C128 120.8(2) . . ?
C65 C64 C63 120.7(2) . . ?
N94 C95 C96 125.4(3) . . ?
N94 C95 C104 118.0(2) . . ?
C96 C95 C104 116.6(2) . . ?
C134 C135 C136 118.7(2) . . ?
C11 C10 C9 119.5(2) . . ?
C123 C122 C121 119.6(2) . . ?
N94 C103 C102 121.7(2) . . ?
N94 C103 C98 122.9(3) . . ?
C98 C103 C102 115.4(3) . . ?
N127 C136 C37 116.9(2) . . ?
N127 C136 C135 124.2(3) . . ?
C135 C136 C37 118.9(2) . . ?
C97 C96 C95 118.2(3) . . ?
C70 C69 C68 111.1(2) . . ?
C70 C69 C71 111.8(2) . . ?
C71 C69 C68 109.4(2) . . ?
O85 C86 C87 108.3(2) . . ?
O67 C68 C69 108.5(2) . . ?
N40 C41 C45 111.5(2) . . ?
C103 C102 N112 120.9(3) . . ?
C101 C102 N112 116.3(3) . . ?
C101 C102 C103 122.7(2) . . ?
N48 C47 C46 123.6(3) . . ?
N35 C34 C39 115.7(3) . . ?
N35 C34 C33 124.4(3) . . ?
C33 C34 C39 119.9(2) . . ?
C45 C46 C47 119.5(2) . . ?
C13 C12 C11 120.2(2) . . ?
C121 C120 C119 119.6(3) . . ?
C131 C132 C133 119.7(2) . . ?
N35 C26 C27 117.6(3) . . ?
N35 C26 C31 123.9(3) . . ?
C31 C26 C27 118.4(3) . . ?
O105 C104 N106 123.9(3) . . ?
O105 C104 C95 121.1(2) . . ?
N106 C104 C95 115.0(2) . . ?
O107 C97 C96 125.1(3) . . ?
O107 C97 C98 115.4(2) . . ?
C96 C97 C98 119.4(2) . . ?
N36 C27 C26 114.4(2) . . ?
C28 C27 N36 125.4(3) . . ?
C28 C27 C26 120.2(3) . . ?
C129 C130 C131 119.9(2) . . ?
C103 C98 C97 117.0(3) . . ?
C99 C98 C103 120.4(3) . . ?
C99 C98 C97 122.5(2) . . ?
C132 C131 C130 121.4(3) . . ?
C86 C87 C88 110.8(3) . . ?
C86 C87 C89 108.5(2) . . ?
C88 C87 C89 112.2(3) . . ?
C120 C121 C122 122.1(3) . . ?
C27 C28 C29 119.8(3) . . ?
C26 C31 C32 116.1(3) . . ?
C30 C31 C26 120.5(3) . . ?
C30 C31 C32 123.5(3) . . ?
C108 C109 C110 110.4(3) . . ?
C108 C109 C111 107.3(3) . . ?
C110 C109 C111 112.5(3) . . ?
O107 C108 C109 108.2(2) . . ?
C102 C101 C100 120.1(3) . . ?
C31 C32 O52 114.4(4) . . ?
C33 C32 O52 126.3(4) . . ?
C33 C32 C31 119.3(3) . . ?
O52A C32 C31 113.5(8) . . ?
O52A C32 C33 126.7(7) . . ?
C32 C33 C34 119.2(3) . . ?
O21 C22 C23 109.7(3) . . ?
C100 C99 C98 121.5(3) . . ?
C29 C30 C31 119.0(3) . . ?
C99 C100 C101 119.8(3) . . ?
C30 C29 C28 122.2(3) . . ?
O52 C53 C54 103.7(7) . . ?
C53 C54 C55 111.5(6) . . ?
C56 C54 C53 108.3(5) . . ?
C56 C54 C55 110.0(5) . . ?
Cl1 C2 Cl4A 93.2(4) . . ?
Cl4 C2 Cl1 116.4(3) . . ?
Cl4 C2 Cl3 111.8(6) . . ?
Cl3 C2 Cl1 104.8(4) . . ?
Cl3 C2 Cl4A 159.4(7) . . ?
C22 C23 C25 108.1(3) . . ?
C24 C23 C22 113.7(5) . . ?
C24 C23 C25 112.1(5) . . ?
C32 O52A C53A 125.8(15) . . ?
C54A C53A O52A 116.7(15) . . ?
C53A C54A C56A 109.2(14) . . ?
C55A C54A C53A 109.3(16) . . ?
C55A C54A C56A 115.6(14) . . ?

_smtbx_masks_special_details     ?
loop_
_smtbx_masks_void_nr
_smtbx_masks_void_average_x
_smtbx_masks_void_average_y
_smtbx_masks_void_average_z
_smtbx_masks_void_volume
_smtbx_masks_void_count_electrons
_smtbx_masks_void_content
1 0.000 0.000 0.500 863.4 261.7 ?
2 0.000 0.500 0.000 50.7 0.0 ?

_smtbx_masks_void_probe_radius   1.2
_smtbx_masks_void_truncation_radius 1.2
_shelx_res_file                  
;
TITL sw_smnd2_auto_a.res in P-1
    sw_smnd2_auto.res
    created by SHELXL-2018/3 at 12:06:23 on 15-Oct-2024
REM Old TITL SW_SMND2_auto in P-1
REM SHELXT solution in P-1: R1 0.233, Rweak 0.011, Alpha 0.054
REM <I/s> 0.000 for 0 systematic absences, Orientation as input
REM Formula found by SHELXT: C111 C55 O146
CELL 1.54184 14.3247 17.1233 23.0646 96.822 98.846 108.196
ZERR 2 0.0002 0.0002 0.0002 0.001 0.001 0.001
LATT 1
SFAC C H Cl N O
UNIT 200 184 6 32 36
DFIX 1.767 Cl4A C2 Cl4 C2 Cl3 C2 Cl1 C2

L.S. 25
PLAN  20
SIZE 0.6 0.15 0.1
TEMP -173
fmap 2
ACTA
ABIN
OMIT -5 5 5
OMIT -2 2 7
OMIT 3 -4 1
OMIT 4 -5 3
REM <olex2.extras>
REM <HklSrc "%.\\SW_SMND2_auto.hkl">
REM </olex2.extras>

WGHT    0.157600    2.443800
FVAR       1.59096   0.62684   0.58319
CL1   3    0.136987    0.736827    0.103845    11.00000    0.15515    0.13157 =
         0.13681    0.01807   -0.02424    0.04231
O84   5    0.141065    0.485067    0.406787    11.00000    0.05331    0.03512 =
         0.04149   -0.00761    0.00534    0.01455
O67   5    0.352615    0.323760    0.449688    11.00000    0.05181    0.03368 =
         0.04074   -0.00471    0.00722    0.01803
O85   5    0.052667    0.465291    0.727403    11.00000    0.06428    0.04081 =
         0.04214    0.00456    0.01459    0.02106
O91   5    0.120224    0.767609    0.721471    11.00000    0.06028    0.03559 =
         0.05141   -0.00638    0.01262    0.02037
O20   5    0.318881    0.466791    0.647272    11.00000    0.06312    0.04427 =
         0.04791    0.00008    0.01445    0.02472
O50   5    0.399949    0.403710    0.254965    11.00000    0.07142    0.05080 =
         0.04130   -0.00155    0.01189    0.02842
O137  5    0.132935    0.332016    0.370318    11.00000    0.06386    0.04449 =
         0.04415   -0.01047    0.01159    0.02257
AFIX 147
H137  2    0.147837    0.383913    0.380190    11.00000   -1.50000
AFIX   0
O93   5    0.134100    0.783880    0.627742    11.00000    0.07097    0.03704 =
         0.05722    0.00361    0.01555    0.02385
O125  5    0.258108    0.717081    0.286558    11.00000    0.07938    0.04533 =
         0.03714    0.00277    0.01217    0.02394
O21   5    0.393647    0.902197    0.816557    11.00000    0.07974    0.05279 =
         0.04145   -0.01299    0.01182    0.03265
O38   5    0.159841    0.468873    0.182938    11.00000    0.07923    0.04810 =
         0.05569   -0.00450    0.01995    0.03353

PART 1
CL4   3    0.313054    0.855684    0.191815    31.00000    0.09872    0.09056 =
         0.09691    0.02136    0.01311    0.01127

PART 0
N82   4    0.140806    0.560084    0.495960    11.00000    0.04597    0.03061 =
         0.03732   -0.00287    0.00626    0.01547
AFIX  43
H82   2    0.150747    0.611733    0.512663    11.00000   -1.20000
AFIX   0

CL3   3    0.119036    0.812671    0.216250    11.00000    0.18466    0.16167 =
         0.21139    0.06323    0.00681    0.09218
N115  4    0.241010    0.700078    0.462657    11.00000    0.04319    0.03256 =
         0.03887   -0.00295    0.00516    0.01587
N72   4    0.115532    0.617625    0.600962    11.00000    0.04116    0.03125 =
         0.04108   -0.00217    0.00538    0.01577
O42   5    0.485785    0.204318    0.045352    11.00000    0.08266    0.09089 =
         0.04594    0.00348    0.02030    0.05494
O105  5    0.133911   -0.022779    0.139229    11.00000    0.09151    0.05248 =
         0.05102   -0.01053    0.00499    0.03855
N57   4    0.380031    0.565510    0.525476    11.00000    0.04164    0.03817 =
         0.04094   -0.00718    0.00222    0.01842
N18   4    0.349995    0.603000    0.634989    11.00000    0.04802    0.04084 =
         0.03961   -0.00692    0.00634    0.02117
AFIX  43
H18   2    0.357741    0.634911    0.607638    11.00000   -1.20000
AFIX   0
O107  5    0.163603   -0.091006   -0.074814    11.00000    0.10175    0.06066 =
         0.05583    0.00062    0.02804    0.05081
O16   5    0.406364    0.960503    0.605615    11.00000    0.10012    0.03527 =
         0.05523   -0.00974    0.02222    0.00659
N51   4    0.397023    0.378407    0.350424    11.00000    0.05109    0.03845 =
         0.03710   -0.00591    0.00326    0.01965
AFIX  43
H51   2    0.392116    0.338488    0.371741    11.00000   -1.20000
AFIX   0
N5    4    0.362622    0.764173    0.648755    11.00000    0.03975    0.04031 =
         0.04120   -0.00925    0.00331    0.01565
N17   4    0.333166    0.830019    0.549559    11.00000    0.05604    0.03136 =
         0.04136   -0.00561    0.00447    0.01343
AFIX  43
H17   2    0.303508    0.777736    0.552685    11.00000   -1.20000
AFIX   0
N48   4    0.376484    0.217499    0.312951    11.00000    0.05542    0.04444 =
         0.04304   -0.00721    0.00099    0.02014
N40   4    0.351370    0.178645    0.090099    11.00000    0.05574    0.05902 =
         0.04331   -0.00823    0.00234    0.02978
AFIX  43
H40   2    0.291732    0.183757    0.087877    11.00000   -1.20000
AFIX   0
N127  4    0.148405    0.263689    0.193819    11.00000    0.05290    0.04576 =
         0.04310   -0.01197    0.00227    0.02553
N94   4    0.114070    0.101627    0.029810    11.00000    0.04946    0.04243 =
         0.05037   -0.01415   -0.00262    0.02038
N106  4    0.116994    0.105713    0.147090    11.00000    0.06722    0.04702 =
         0.03996   -0.01378    0.00008    0.02934
AFIX  43
H106  2    0.110998    0.144455    0.126360    11.00000   -1.20000
AFIX   0
N36   4    0.214581    0.378750    0.127404    11.00000    0.06886    0.04981 =
         0.04463   -0.00749    0.00962    0.03202
AFIX  43
H36   2    0.220329    0.328871    0.125537    11.00000   -1.20000
AFIX   0
O114  5    0.033732    0.224113    0.013930    11.00000    0.10386    0.06362 =
         0.09878    0.01080    0.04418    0.04851
N35   4    0.323603    0.318340    0.063654    11.00000    0.06748    0.05693 =
         0.03656   -0.00951    0.00595    0.03249
N112  4    0.077689    0.235396   -0.025620    11.00000    0.07040    0.04979 =
         0.05201   -0.00536   -0.00473    0.02961
C73   1    0.099726    0.534089    0.589123    11.00000    0.03898    0.03189 =
         0.04281   -0.00126    0.00425    0.01309
C74   1    0.109681    0.500778    0.531547    11.00000    0.03983    0.03249 =
         0.04003   -0.00008    0.00451    0.01426
PART 1
O52   5    0.430176    0.428715   -0.080187    21.00000    0.09605    0.08109 =
         0.03668    0.01716    0.03341    0.04085
PART 0
C58   1    0.353321    0.502731    0.553762    11.00000    0.03923    0.03969 =
         0.04026   -0.00525    0.00224    0.01839
C81   1    0.105924    0.647902    0.654100    11.00000    0.03886    0.03360 =
         0.04398   -0.00238    0.00500    0.01485
O113  5    0.110655    0.304754   -0.040739    11.00000    0.11148    0.05445 =
         0.06971    0.00357    0.00210    0.03516
C78   1    0.074873    0.480216    0.630380    11.00000    0.04204    0.03533 =
         0.04135   -0.00018    0.00632    0.01540
C59   1    0.339658    0.419217    0.530504    11.00000    0.04291    0.03801 =
         0.04144   -0.00340    0.00648    0.01714
AFIX  43
H59   2    0.318152    0.376201    0.552920    11.00000   -1.20000
AFIX   0
C116  1    0.202362    0.633104    0.420475    11.00000    0.04008    0.03587 =
         0.03793   -0.00243    0.00497    0.01628
C61   1    0.386392    0.466479    0.440450    11.00000    0.03870    0.03696 =
         0.03932   -0.00515    0.00071    0.01721
C83   1    0.158255    0.551861    0.440419    11.00000    0.04132    0.03354 =
         0.03714   -0.00346    0.00308    0.01514
C124  1    0.284723    0.773726    0.445481    11.00000    0.04719    0.03424 =
         0.04078   -0.00059    0.00638    0.01922
C79   1    0.070158    0.517059    0.687939    11.00000    0.04368    0.03870 =
         0.04313    0.00318    0.00731    0.01581
C66   1    0.396229    0.548847    0.469217    11.00000    0.03968    0.03765 =
         0.03895   -0.00736    0.00028    0.01742
C75   1    0.089472    0.415926    0.515272    11.00000    0.04818    0.03409 =
         0.04257   -0.00388    0.00726    0.01558
AFIX  43
H75   2    0.094131    0.393347    0.476588    11.00000   -1.20000
AFIX   0
C60   1    0.358216    0.401371    0.474476    11.00000    0.04095    0.03626 =
         0.04105   -0.00790    0.00148    0.01777
C19   1    0.338039    0.521025    0.616919    11.00000    0.04362    0.04286 =
         0.04348   -0.00708    0.00483    0.01954
C90   1    0.121575    0.740414    0.664431    11.00000    0.04366    0.03653 =
         0.04508   -0.00302    0.00800    0.01759
C62   1    0.405336    0.457748    0.380943    11.00000    0.04355    0.03958 =
         0.03730   -0.00608    0.00058    0.01873
C117  1    0.204190    0.633072    0.359827    11.00000    0.04772    0.04007 =
         0.03521   -0.00374    0.00266    0.01858
AFIX  43
H117  2    0.176187    0.582589    0.331552    11.00000   -1.20000
AFIX   0
C118  1    0.247144    0.707272    0.342388    11.00000    0.05225    0.04287 =
         0.03562    0.00245    0.00789    0.02206
C80   1    0.083453    0.601018    0.699386    11.00000    0.04542    0.04034 =
         0.03864   -0.00303    0.00680    0.01736
AFIX  43
H80   2    0.077606    0.626628    0.736886    11.00000   -1.20000
AFIX   0
C65   1    0.423699    0.617106    0.439702    11.00000    0.04464    0.03682 =
         0.04656   -0.00549    0.00149    0.01810
AFIX  43
H65   2    0.429846    0.671192    0.458988    11.00000   -1.20000
AFIX   0
C14   1    0.361847    0.728854    0.698545    11.00000    0.03921    0.04598 =
         0.04034   -0.00862    0.00581    0.01856
C119  1    0.288920    0.782080    0.385824    11.00000    0.05248    0.03888 =
         0.04255    0.00209    0.00875    0.02136
C6    1    0.374460    0.844436    0.655803    11.00000    0.04085    0.04198 =
         0.04387   -0.01064    0.00412    0.01434
C13   1    0.351325    0.642080    0.692194    11.00000    0.04128    0.04590 =
         0.04103   -0.00849    0.00614    0.01928
C49   1    0.395846    0.357604    0.291593    11.00000    0.04588    0.04649 =
         0.03919   -0.00432    0.00441    0.02022
C8    1    0.384524    0.860302    0.760714    11.00000    0.04944    0.05045 =
         0.04024   -0.01511    0.00577    0.02258
C128  1    0.131047    0.207794    0.231006    11.00000    0.04925    0.04625 =
         0.04268   -0.01438   -0.00014    0.02325
C123  1    0.332176    0.845990    0.491662    11.00000    0.05222    0.03232 =
         0.04640   -0.00216    0.00645    0.01642
C7    1    0.387854    0.895954    0.710909    11.00000    0.04773    0.04311 =
         0.04604   -0.01271    0.00602    0.01679
AFIX  43
H7    2    0.398918    0.954019    0.713324    11.00000   -1.20000
AFIX   0
C134  1    0.137908    0.313566    0.312773    11.00000    0.04529    0.04700 =
         0.04387   -0.01498    0.00483    0.02046
C9    1    0.370167    0.773745    0.756236    11.00000    0.04505    0.05104 =
         0.04115   -0.01047    0.00547    0.02269
C77   1    0.055569    0.393311    0.612789    11.00000    0.05221    0.03449 =
         0.04889    0.00601    0.01122    0.01642
AFIX  43
H77   2    0.038339    0.356361    0.640085    11.00000   -1.20000
AFIX   0
C43   1    0.386461    0.267740    0.272259    11.00000    0.04488    0.04663 =
         0.04111   -0.00866    0.00095    0.02053
C44   1    0.387895    0.241915    0.213136    11.00000    0.04815    0.04896 =
         0.04190   -0.00630    0.00342    0.02152
AFIX  43
H44   2    0.396145    0.280257    0.186186    11.00000   -1.20000
AFIX   0
C63   1    0.432321    0.526723    0.354313    11.00000    0.05570    0.04477 =
         0.04072   -0.00105    0.00530    0.02171
AFIX  43
H63   2    0.445053    0.520531    0.315101    11.00000   -1.20000
AFIX   0
C45   1    0.376977    0.158501    0.194060    11.00000    0.04661    0.05117 =
         0.04436   -0.01241    0.00137    0.02232
C39   1    0.410742    0.219079    0.056649    11.00000    0.07045    0.06711 =
         0.02994   -0.01289    0.00338    0.03774
C133  1    0.126809    0.228741    0.292060    11.00000    0.04688    0.04541 =
         0.04425   -0.01085    0.00225    0.02094
C76   1    0.061824    0.363297    0.556911    11.00000    0.05517    0.03101 =
         0.05143   -0.00190    0.00974    0.01676
AFIX  43
H76   2    0.047102    0.304906    0.545432    11.00000   -1.20000
AFIX   0
C15   1    0.373805    0.884481    0.601519    11.00000    0.05433    0.03583 =
         0.04658   -0.01018    0.00995    0.01224
C11   1    0.353806    0.649136    0.797612    11.00000    0.05993    0.06069 =
         0.04218   -0.00013    0.01486    0.02928
AFIX  43
H11   2    0.350793    0.621473    0.830977    11.00000   -1.20000
AFIX   0
C37   1    0.176931    0.403396    0.173942    11.00000    0.05466    0.04855 =
         0.04567   -0.01056    0.00412    0.02454
C129  1    0.115958    0.122233    0.208072    11.00000    0.05817    0.04738 =
         0.04249   -0.01129   -0.00168    0.02638
C64   1    0.441550    0.606155    0.383624    11.00000    0.05300    0.04027 =
         0.04469    0.00174    0.00357    0.01766
AFIX  43
H64   2    0.460476    0.652802    0.364084    11.00000   -1.20000
AFIX   0
C95   1    0.128595    0.037966    0.052185    11.00000    0.04786    0.04179 =
         0.04573   -0.01403    0.00042    0.01838
C135  1    0.151574    0.369317    0.274390    11.00000    0.04901    0.04288 =
         0.04595   -0.01281    0.00587    0.02048
AFIX  43
H135  2    0.156557    0.425568    0.287122    11.00000   -1.20000
AFIX   0
C10   1    0.365922    0.732205    0.805726    11.00000    0.05329    0.05749 =
         0.04239   -0.00674    0.01043    0.02686
AFIX  43
H10   2    0.371463    0.761907    0.844310    11.00000   -1.20000
AFIX   0
C122  1    0.374131    0.922990    0.476684    11.00000    0.06519    0.03332 =
         0.05361   -0.00090    0.00801    0.01430
AFIX  43
H122  2    0.402914    0.971411    0.506839    11.00000   -1.20000
AFIX   0
C103  1    0.114927    0.100970   -0.028985    11.00000    0.04494    0.04608 =
         0.04892   -0.01026    0.00268    0.01703
C136  1    0.158127    0.341684    0.215546    11.00000    0.04851    0.04740 =
         0.04550   -0.01193    0.00377    0.02364
C96   1    0.146039   -0.029659    0.020360    11.00000    0.05514    0.04499 =
         0.05080   -0.01055    0.00514    0.02394
AFIX  43
H96   2    0.156324   -0.073330    0.039477    11.00000   -1.20000
AFIX   0
C69   1    0.321948    0.177085    0.446542    11.00000    0.05910    0.03505 =
         0.05204   -0.00685    0.00526    0.01751
AFIX  13
H69   2    0.293926    0.172073    0.403259    11.00000   -1.20000
AFIX   0
C86   1    0.058292    0.501558    0.788323    11.00000    0.06572    0.04980 =
         0.04468    0.00538    0.01802    0.02458
AFIX  23
H86A  2   -0.000805    0.519020    0.791069    11.00000   -1.20000
H86B  2    0.119523    0.551386    0.801920    11.00000   -1.20000
AFIX   0
C68   1    0.313191    0.255741    0.479953    11.00000    0.05550    0.03537 =
         0.04898   -0.00215    0.00980    0.01577
AFIX  23
H68A  2    0.242023    0.247662    0.481086    11.00000   -1.20000
H68B  2    0.351463    0.268190    0.521472    11.00000   -1.20000
AFIX   0
C70   1    0.430563    0.181954    0.453119    11.00000    0.06178    0.03907 =
         0.05184   -0.00730    0.00252    0.02234
AFIX 137
H70A  2    0.468646    0.231774    0.439042    11.00000   -1.50000
H70B  2    0.434357    0.132011    0.429410    11.00000   -1.50000
H70C  2    0.458963    0.185228    0.495159    11.00000   -1.50000
AFIX   0
C41   1    0.378556    0.126686    0.129990    11.00000    0.05744    0.05236 =
         0.04442   -0.00863    0.00318    0.02759
AFIX  23
H41A  2    0.446586    0.125770    0.127464    11.00000   -1.20000
H41B  2    0.331049    0.068772    0.117430    11.00000   -1.20000
AFIX   0
C102  1    0.100681    0.167053   -0.057730    11.00000    0.05092    0.04251 =
         0.05724   -0.00741    0.00005    0.01736
C47   1    0.365550    0.137702    0.293769    11.00000    0.06403    0.04704 =
         0.04771   -0.00186    0.00404    0.02488
AFIX  43
H47   2    0.357932    0.100692    0.321656    11.00000   -1.20000
AFIX   0
C34   1    0.382551    0.289626    0.034182    11.00000    0.07204    0.06607 =
         0.03210   -0.01014    0.00492    0.03370
C46   1    0.364718    0.105953    0.235357    11.00000    0.05982    0.04413 =
         0.04809   -0.00956    0.00007    0.02267
AFIX  43
H46   2    0.355781    0.048521    0.223915    11.00000   -1.20000
AFIX   0
C12   1    0.345620    0.603168    0.740863    11.00000    0.05348    0.04864 =
         0.04726   -0.00505    0.01055    0.02370
AFIX  43
H12   2    0.336143    0.545171    0.736398    11.00000   -1.20000
AFIX   0
C120  1    0.334029    0.861762    0.371890    11.00000    0.06814    0.04410 =
         0.05040    0.00803    0.01538    0.02085
AFIX  43
H120  2    0.336324    0.867932    0.331688    11.00000   -1.20000
AFIX   0
C132  1    0.112205    0.167473    0.328433    11.00000    0.05473    0.05358 =
         0.04396   -0.01202    0.00057    0.02523
AFIX  43
H132  2    0.110992    0.181947    0.369302    11.00000   -1.20000
AFIX   0
C26   1    0.304069    0.386300    0.047892    11.00000    0.07077    0.06175 =
         0.03459   -0.00926    0.00496    0.03112
C104  1    0.126225    0.036574    0.116637    11.00000    0.06244    0.04314 =
         0.04848   -0.01276   -0.00224    0.02777
C97   1    0.147795   -0.030871   -0.038634    11.00000    0.06295    0.04891 =
         0.05349   -0.00757    0.01582    0.02751
C27   1    0.245564    0.421324    0.081965    11.00000    0.07131    0.05761 =
         0.04071   -0.00729    0.00780    0.03242
C130  1    0.101024    0.063643    0.244088    11.00000    0.07239    0.04529 =
         0.04859   -0.01465   -0.00267    0.02928
AFIX  43
H130  2    0.091488    0.007211    0.228411    11.00000   -1.20000
AFIX   0
C98   1    0.131652    0.035737   -0.066081    11.00000    0.06053    0.04913 =
         0.05645   -0.00476    0.01409    0.02615
C92   1    0.136757    0.855617    0.737673    11.00000    0.06195    0.03641 =
         0.06670   -0.01177    0.01145    0.02117
AFIX 137
H92A  2    0.078459    0.868162    0.718482    11.00000   -1.50000
H92B  2    0.196703    0.887986    0.724478    11.00000   -1.50000
H92C  2    0.146336    0.870464    0.781059    11.00000   -1.50000
AFIX   0
C131  1    0.099757    0.087005    0.304777    11.00000    0.06862    0.04988 =
         0.04826   -0.00601   -0.00013    0.02829
AFIX  43
H131  2    0.090047    0.045890    0.329619    11.00000   -1.20000
AFIX   0
C87   1    0.060911    0.436490    0.827075    11.00000    0.07448    0.05579 =
         0.05334    0.01214    0.01802    0.02843
AFIX  13
H87   2    0.002861    0.384362    0.809416    11.00000   -1.20000
AFIX   0
C121  1    0.374109    0.929513    0.416428    11.00000    0.07521    0.03585 =
         0.06088    0.00724    0.01492    0.01753
AFIX  43
H121  2    0.403012    0.982946    0.406544    11.00000   -1.20000
AFIX   0
C126  1    0.226715    0.641961    0.242722    11.00000    0.09738    0.05432 =
         0.03805   -0.00132    0.01121    0.03003
AFIX 137
H12A  2    0.238861    0.656360    0.204037    11.00000   -1.50000
H12B  2    0.154980    0.612328    0.239437    11.00000   -1.50000
H12C  2    0.264913    0.606015    0.254826    11.00000   -1.50000
AFIX   0
C28   1    0.224665    0.490291    0.068554    11.00000    0.09454    0.06374 =
         0.05373    0.00037    0.02047    0.04386
AFIX  43
H28   2    0.186368    0.513402    0.091103    11.00000   -1.20000
AFIX   0
C31   1    0.338772    0.425380    0.000640    11.00000    0.08836    0.06598 =
         0.04061   -0.00406    0.01203    0.03837
C109  1    0.197073   -0.219435   -0.095700    11.00000    0.09460    0.05695 =
         0.06123    0.00551    0.03666    0.04372
AFIX  13
H109  2    0.240967   -0.191579   -0.122297    11.00000   -1.20000
AFIX   0
C108  1    0.193759   -0.153278   -0.046903    11.00000    0.07909    0.05398 =
         0.05679   -0.00138    0.01805    0.03788
AFIX  23
H10A  2    0.145167   -0.178915   -0.022567    11.00000   -1.20000
H10B  2    0.260724   -0.126961   -0.020456    11.00000   -1.20000
AFIX   0
C101  1    0.104422    0.169054   -0.116437    11.00000    0.06962    0.05481 =
         0.06049    0.00380    0.01004    0.02510
AFIX  43
H101  2    0.096180    0.214899   -0.133521    11.00000   -1.20000
AFIX   0
C32   1    0.398693    0.388635   -0.031255    11.00000    0.09816    0.07223 =
         0.03734   -0.00104    0.01877    0.04001
C33   1    0.420936    0.322318   -0.013369    11.00000    0.08842    0.07415 =
         0.03614   -0.00366    0.01440    0.04529
AFIX  43
H33   2    0.461999    0.298586   -0.032950    11.00000   -1.20000
AFIX   0
C22   1    0.409547    0.989854    0.822268    11.00000    0.09650    0.04978 =
         0.04820   -0.01428    0.01390    0.03083
AFIX  23
H22A  2    0.355321    0.999119    0.794771    11.00000   -1.20000
H22B  2    0.474244    1.018791    0.811463    11.00000   -1.20000
AFIX   0
C99   1    0.132937    0.038796   -0.127058    11.00000    0.10009    0.06672 =
         0.05845    0.00283    0.02944    0.04581
AFIX  43
H99   2    0.142832   -0.005705   -0.151234    11.00000   -1.20000
AFIX   0
C88   1    0.157042    0.416124    0.829039    11.00000    0.08959    0.07407 =
         0.06106    0.01417    0.01933    0.04555
AFIX 137
H88A  2    0.214596    0.465905    0.848121    11.00000   -1.50000
H88B  2    0.163540    0.398185    0.788340    11.00000   -1.50000
H88C  2    0.155051    0.371133    0.851923    11.00000   -1.50000
AFIX   0
C71   1    0.259216    0.101094    0.468392    11.00000    0.07909    0.03951 =
         0.08794   -0.00085    0.02055    0.01563
AFIX 137
H71A  2    0.284384    0.105476    0.511056    11.00000   -1.50000
H71B  2    0.263863    0.050295    0.446384    11.00000   -1.50000
H71C  2    0.189034    0.098613    0.461794    11.00000   -1.50000
AFIX   0
C30   1    0.316480    0.496137   -0.012337    11.00000    0.11202    0.07093 =
         0.05014    0.00572    0.02370    0.04392
AFIX  43
H30   2    0.339937    0.522478   -0.043837    11.00000   -1.20000
AFIX   0
C89   1    0.048390    0.468620    0.888945    11.00000    0.10050    0.08273 =
         0.05846    0.02545    0.03268    0.04824
AFIX 137
H89A  2    0.047482    0.426267    0.914142    11.00000   -1.50000
H89B  2   -0.014840    0.480219    0.885654    11.00000   -1.50000
H89C  2    0.104483    0.520023    0.906804    11.00000   -1.50000
AFIX   0
C100  1    0.120452    0.103343   -0.151545    11.00000    0.10803    0.07157 =
         0.05745    0.00842    0.02531    0.04152
AFIX  43
H100  2    0.122470    0.104475   -0.192422    11.00000   -1.20000
AFIX   0
C110  1    0.092215   -0.266454   -0.132734    11.00000    0.11503    0.06672 =
         0.05493   -0.00972    0.01676    0.04369
AFIX 137
H11A  2    0.049324   -0.295905   -0.107393    11.00000   -1.50000
H11B  2    0.096034   -0.306942   -0.165299    11.00000   -1.50000
H11C  2    0.063830   -0.226762   -0.149335    11.00000   -1.50000
AFIX   0
C29   1    0.259903    0.527063    0.021322    11.00000    0.12206    0.06713 =
         0.06259    0.00992    0.02767    0.05188
AFIX  43
H29   2    0.244279    0.574797    0.012244    11.00000   -1.20000
AFIX   0
C111  1    0.244107   -0.276867   -0.065571    11.00000    0.10374    0.06384 =
         0.08433    0.01228    0.04294    0.05114
AFIX 137
H11D  2    0.314166   -0.245390   -0.046583    11.00000   -1.50000
H11E  2    0.241420   -0.323622   -0.095506    11.00000   -1.50000
H11F  2    0.206891   -0.298413   -0.035306    11.00000   -1.50000
AFIX   0
PART 1
C53   1    0.488204    0.388515   -0.111090    21.00000    0.07745    0.08011 =
         0.02851    0.01129    0.01661    0.04756
AFIX  23
H53A  2    0.449651    0.328683   -0.126409    21.00000   -1.20000
H53B  2    0.551718    0.393368   -0.084488    21.00000   -1.20000
AFIX   0
PART 0
C25   1    0.416597    1.116769    0.888244    11.00000    0.26640    0.07113 =
         0.06522   -0.01101    0.04159    0.08335
AFIX 137
H25A  2    0.486218    1.151882    0.890569    11.00000   -1.50000
H25B  2    0.393241    1.134798    0.923589    11.00000   -1.50000
H25C  2    0.374137    1.122034    0.852355    11.00000   -1.50000
AFIX   0
PART 1
C56   1    0.575235    0.402802   -0.196184    21.00000    0.07800    0.09426 =
         0.04404    0.02239    0.02963    0.05215
AFIX 137
H56A  2    0.636480    0.407055   -0.168458    21.00000   -1.50000
H56B  2    0.592991    0.435434   -0.227452    21.00000   -1.50000
H56C  2    0.539150    0.344148   -0.214328    21.00000   -1.50000
AFIX   0
C54   1    0.508548    0.436626   -0.162487    21.00000    0.07156    0.07613 =
         0.05264    0.02073    0.03164    0.04061
AFIX  13
H54   2    0.544748    0.497112   -0.145590    21.00000   -1.20000
AFIX   0
C55   1    0.409985    0.427622   -0.205295    21.00000    0.09293    0.19939 =
         0.06592    0.06750    0.03557    0.09465
AFIX 137
H55A  2    0.375352    0.368705   -0.223254    21.00000   -1.50000
H55B  2    0.425407    0.460459   -0.236762    21.00000   -1.50000
H55C  2    0.366731    0.447993   -0.182999    21.00000   -1.50000
AFIX   0

PART 0
C2    1    0.192627    0.830934    0.162635    11.00000    0.20552    0.08452 =
         0.49413    0.11329    0.20223    0.09024
PART 1
AFIX  13
H2A   2    0.183259    0.879367    0.145186    31.00000   -1.20000
AFIX  13
PART 2
H2B   2    0.154948    0.863665    0.142250   -31.00000   -1.20000
AFIX   0

PART 0
C23   1    0.410609    1.024862    0.885444    11.00000    0.27365    0.07376 =
         0.05994   -0.00354    0.05198    0.09695
AFIX  13
H23   2    0.344924    0.993519    0.895078    11.00000   -1.20000
AFIX   0
C24   1    0.488461    1.015990    0.928471    11.00000    0.49556    0.14388 =
         0.05594   -0.03750   -0.02586    0.20203
AFIX 137
H24A  2    0.544269    1.013262    0.909437    11.00000   -1.20000
H24B  2    0.462115    0.964585    0.944243    11.00000   -1.20000
H24C  2    0.512247    1.064055    0.961161    11.00000   -1.20000
AFIX   0
PART 2
O52A  5    0.413473    0.414751   -0.073776   -21.00000    0.24203    0.08433 =
         0.07296    0.04975    0.10777    0.11494
C53A  1    0.444524    0.374224   -0.124083   -21.00000    0.18785    0.14691 =
         0.04671    0.00747    0.02288    0.12712
AFIX  23
H53C  2    0.516661    0.381990   -0.111971   -21.00000   -1.20000
H53D  2    0.407231    0.313483   -0.130933   -21.00000   -1.20000
AFIX   0
C54A  1    0.430137    0.402488   -0.178883   -21.00000    0.09518    0.09558 =
         0.05900   -0.00176    0.01689    0.04399
AFIX  13
H54A  2    0.356507    0.390806   -0.192056   -21.00000   -1.20000
AFIX   0
C56A  1    0.463003    0.351203   -0.226242   -21.00000    0.20148    0.19532 =
         0.09704    0.02331    0.08301    0.09879
AFIX 137
H56D  2    0.530818    0.351542   -0.210773   -21.00000   -1.50000
H56E  2    0.462716    0.375895   -0.262457   -21.00000   -1.50000
H56F  2    0.416376    0.293554   -0.235616   -21.00000   -1.50000
AFIX   0
C55A  1    0.475228    0.485168   -0.170220   -21.00000    0.16993    0.15342 =
         0.09963    0.07129    0.06420    0.10305
AFIX 137
H55D  2    0.543724    0.499998   -0.147252   -21.00000   -1.50000
H55E  2    0.437567    0.512840   -0.148195   -21.00000   -1.50000
H55F  2    0.477483    0.503337   -0.208856   -21.00000   -1.50000
AFIX   0

CL4A  3    0.305588    0.872177    0.129541   -31.00000    0.13920    0.12580 =
         0.34487    0.00238   -0.03821    0.04066
HKLF 4


REM  sw_smnd2_auto_a.res in P-1
REM wR2 = 0.2489, GooF = S = 1.052, Restrained GooF = 1.054 for all data
REM R1 = 0.0761 for 17018 Fo > 4sig(Fo) and 0.0854 for all 20937 data
REM 1305 parameters refined using 4 restraints

END

WGHT      0.1564      2.3664

REM Highest difference peak  0.871,  deepest hole -1.280,  1-sigma level  0.068
Q1    1  -0.0010  0.2510 -0.0499  11.00000  0.05    0.87
Q2    1   0.2291  0.8382  0.2142  11.00000  0.05    0.68
Q3    1   0.1837  0.6894  0.0932  11.00000  0.05    0.54
Q4    1   0.3825  1.0053  0.9197  11.00000  0.05    0.54
Q5    1   0.5227  1.0266  0.9269  11.00000  0.05    0.46
Q6    1   0.3176  0.8192  0.0808  11.00000  0.05    0.43
Q7    1   0.2909  0.7768  0.1252  11.00000  0.05    0.36
Q8    1   0.5091  0.2613  0.0384  11.00000  0.05    0.31
Q9    1   0.4072  0.4762 -0.0856  11.00000  0.05    0.29
Q10   1  -0.0175  0.4092  0.9987  11.00000  0.05    0.28
Q11   1   0.0800  0.8382  0.2731  11.00000  0.05    0.27
Q12   1   0.3837  0.2538  0.2841  11.00000  0.05    0.26
Q13   1   0.2308  0.8398  0.1375  11.00000  0.05    0.26
Q14   1   0.0356  0.8090  0.2525  11.00000  0.05    0.26
Q15   1   0.2597  0.7722  0.0911  11.00000  0.05    0.25
Q16   1   0.3739  0.5499  0.5354  11.00000  0.05    0.25
Q17   1   0.0948  0.5239  0.6020  11.00000  0.05    0.25
Q18   1   0.3474  0.3580 -0.0346  11.00000  0.05    0.25
Q19   1   0.0986  0.6264  0.6823  11.00000  0.05    0.25
Q20   1   0.2077 -0.0860 -0.0406  11.00000  0.05    0.25
;
_shelx_res_checksum              77457
_shelx_hkl_file                  
;
   0   0  -2 83.9335 4.13302   8
   0   0  -2 109.285 4.34208   6
   0   0  -3 12392.8 437.876  10
   0   0  -3 12435.8 437.570  11
   0   0  -3 13647.7 437.681   6
   0   0  -3 12128.2 437.636   8
   0   0  -4 285.322 12.4867   8
   0   0  -4 267.816 12.3936   6
   0   0  -4 268.161 14.5548  10
   0   0  -4 255.486 11.2444  15
   0   0  -4 253.835 11.8185  17
   0   0  -4 256.730 13.1483  16
   0   0  -4 295.248 12.5828  11
   0   0  -5 490.007 19.4542  17
   0   0  -5 482.976 20.4211  19
   0   0  -5 460.890 20.1132  16
   0   0   5 474.472 24.4983   2
   0   0  -5 571.818 21.0798  35
   0   0  -5 482.609 18.9009  15
   0   0  -5 626.848 20.3035  58
   0   0  -5 461.708 21.7861  10
   0   0  -5 474.571 20.0818   6
   0   0  -5 504.385 20.3401   7
   0   0  -5 416.593 20.0581   8
   0   0  -5 464.118 19.6970  11
   0   0  -5 645.281 19.7221  50
   0   0  -6 317.853 15.4243  47
   0   0  -6 418.303 14.6189  63
   0   0  -6 312.870 17.3938  10
   0   0  -6 378.241 14.6347  17
   0   0  -6 289.112 15.9374  19
   0   0  -6 317.063 15.6042  16
   0   0   6 418.005 20.6423   2
   0   0  -6 309.117 15.9740  35
   0   0  -6 338.454 14.8747  11
   0   0  -6 341.810 15.8890  56
   0   0  -6 436.499 16.3722   7
   0   0  -6 335.413 15.0040   6
   0   0  -6 316.697 15.5376   8
   0   0  -6 309.446 16.5411  61
   0   0  -6 452.746 15.2969  50
   0   0  -6 335.175 15.6503  52
   0   0   6 282.829 16.2282  26
   0   0  -7 8407.46 283.237  11
   0   0  -7 9113.61 283.680  50
   0   0  -7 8449.67 283.991  52
   0   0  -7 7716.82 283.613  47
   0   0  -7 8671.81 284.751  10
   0   0  -7 8197.26 283.228  63
   0   0  -7 7743.94 283.832  19
   0   0  -7 8299.60 283.568  16
   0   0  -7 7888.73 283.017  17
   0   0  -7 7769.14 284.125  35
   0   0   7 9656.31 286.005   2
   0   0  -7 8007.05 283.913   7
   0   0  -7 8191.96 283.596   6
   0   0  -7 7697.72 283.555   8
   0   0  -7 7869.88 283.569  12
   0   0   7 7690.62 284.681  26
   0   0  -7 8193.27 283.958  56
   0   0  -7 7733.57 284.149  61
   0   0   7 8746.03 285.147  29
   0   0  -8 516.964 18.5254  11
   0   0  -8 434.103 20.2656  52
   0   0  -8 408.383 19.9507  47
   0   0  -8 448.881 17.4657  49
   0   0  -8 519.160 22.9817  10
   0   0   8 481.927 24.3894  29
   0   0  -8 450.566 18.1982  30
   0   0  -8 456.966 20.5613  19
   0   0  -8 493.492 20.1678  16
   0   0  -8 441.781 20.9927  35
   0   0   8 629.219 25.5384   2
   0   0  -8 461.905 20.8395  34
   0   0  -8 496.492 19.8375   8
   0   0  -8 459.741 21.3701   7
   0   0  -8 500.779 19.9032   6
   0   0   8 537.052 25.2845  26
   0   0  -8 406.579 20.1329  56
   0   0  -8 380.562 20.6917  61
   0   0  -8 420.347 18.9456  59
   0   0  -8 472.455 20.2598  12
   0   0  -9 2195.01 79.9312  59
   0   0  -9 2245.05 81.8712  61
   0   0  -9 2342.70 81.0976  56
   0   0  -9 2162.59 79.3391  55
   0   0  -9 2252.66 81.2051  52
   0   0  -9 2323.42 80.7726  47
   0   0  -9 2542.84 79.3831  49
   0   0  -9 2337.37 82.4917  10
   0   0  -9 2259.34 79.4502  30
   0   0  -9 2145.07 81.1827  19
   0   0  -9 2167.87 80.5971  16
   0   0  -9 2307.66 81.5219  35
   0   0   9 2317.28 83.5490   2
   0   0  -9 2235.22 81.5155  34
   0   0  -9 2161.65 80.6357   8
   0   0  -9 2162.90 79.4825  11
   0   0   9 2729.15 85.9013  26
   0   0  -9 2177.88 79.1198  24
   0   0  -9 2118.35 80.6040  12
   0   0 -10 1829.48 66.8718  56
   0   0 -10 1831.70 64.3051  55
   0   0 -10 1935.56 66.7521  52
   0   0 -10 2329.74 64.8389  49
   0   0 -10 1774.24 68.0549  10
   0   0 -10 1674.28 66.5287  19
   0   0 -10 1769.20 65.9616  16
   0   0 -10 1962.43 67.3390  61
   0   0 -10 1801.99 65.1414  59
   0   0 -10 1722.20 64.2956  11
   0   0 -10 1740.25 67.2529  35
   0   0 -10 1739.23 66.9688  34
   0   0 -10 1713.65 66.1066  12
   0   0  10 1737.48 69.0082   2
   0   0 -10 1722.64 66.2565  31
   0   0 -10 1841.40 64.3218  30
   0   0 -10 1768.47 67.1255   7
   0   0 -10 1582.18 65.4551   6
   0   0 -10 1490.29 65.6318   8
   0   0  10 2208.22 72.1969  26
   0   0 -11 13538.8 476.258  31
   0   0 -11 13393.4 475.737  16
   0   0 -11 13892.9 476.862  35
   0   0 -11 13916.2 476.440  56
   0   0 -11 13485.9 476.768  34
   0   0 -11 13316.4 477.162   7
   0   0 -11 13565.8 475.904   6
   0   0 -11 13139.4 476.017   8
   0   0 -11 13249.5 475.823  12
   0   0 -11 13667.5 474.511  49
   0   0 -11 13334.9 477.078  61
   0   0 -11 12847.4 475.039  59
   0   0  11 15068.7 480.139  26
   0   0 -11 13933.5 476.524  52
   0   0 -12 36649.9 1291.43  35
   0   0 -12 36041.9 1290.55   8
   0   0 -12 37028.9 1292.33   7
   0   0 -12 37807.6 1290.59   6
   0   0 -12 40124.1 1290.31   1
   0   0 -12 37361.2 1291.61  61
   0   0 -12 36590.4 1291.42  34
   0   0 -12 38868.9 1290.57  14
   0   0 -12 35863.4 1290.24  12
   0   0  12 37475.0 1294.01  26
   0   0 -12 37610.8 1290.87  31
   0   0 -12 35841.5 1291.01  56
   0   0 -12 36496.3 1291.05  52
   0   0 -13 1021.07 41.5418  35
   0   0 -13 958.015 41.6211  53
   0   0 -13 967.443 41.6168  34
   0   0 -13 988.950 40.8955  52
   0   0 -13 1043.24 40.8750  56
   0   0 -13 1057.42 39.4761   1
   0   0 -13 992.448 41.9675  61
   0   0 -13 1031.92 40.5372  12
   0   0 -13 1037.03 45.2252   7
   0   0 -13 963.380 39.8727   6
   0   0 -13 987.362 40.7167  31
   0   0 -14 737.613 33.8964  34
   0   0 -14 777.172 32.0953  14
   0   0 -14 738.324 31.3321   1
   0   0 -14 732.199 35.1411  61
   0   0 -14 749.581 34.3697  53
   0   0 -14 804.902 31.8331  27
   0   0 -14 814.716 38.8127   7
   0   0 -14 692.803 32.3282   8
   0   0 -14 669.340 32.0715   6
   0   0 -14 778.652 33.3353  31
   0   0 -14 789.789 34.0304  35
   0   0 -15 136.126 17.4964  12
   0   0 -15 128.992 14.7695   1
   0   0 -15 110.415 19.3002  61
   0   0 -15 131.491 14.8389   8
   0   0 -15 124.990 23.4356   7
   0   0 -15 122.319 15.5273   6
   0   0 -15 110.542 15.9414  14
   0   0 -15 131.993 14.2261  27
   0   0 -16 653.421 33.5992  35
   0   0 -16 725.778 32.4796  37
   0   0 -16 643.808 33.1228  12
   0   0 -16 647.177 32.8224  31
   0   0 -16 699.680 31.8698   8
   0   0 -16 748.356 32.1980   1
   0   0 -16 599.349 34.2371  61
   0   0 -16 716.842 33.7822  34
   0   0 -16 679.935 32.1930  14
   0   0 -16 633.565 34.0145  53
   0   0 -17 357.469 24.8344  35
   0   0 -17 312.009 24.1575  37
   0   0 -17 343.343 25.4362  53
   0   0 -17 363.346 24.0273  31
   0   0 -17 297.967 22.2325   8
   0   0 -17 327.869 23.1592  14
   0   0 -17 332.106 22.9682   1
   0   0 -17 343.868 24.3240  41
   0   0 -17 365.969 26.5057  61
   0   0 -17 344.822 25.1038  34
   0   0 -18 498.102 31.2098  13
   0   0 -18 599.865 32.1338  14
   0   0 -18 547.125 31.3210   1
   0   0 -18 654.833 34.0919  35
   0   0 -18 545.922 32.1484  37
   0   0 -18 636.986 34.2856  53
   0   0 -18 625.502 32.9983  41
   0   0 -18 646.254 33.7802  61
   0   0 -18 639.867 32.4265  31
   0   0 -19 1204.00 49.9295  31
   0   0 -19 1171.98 50.6010  37
   0   0 -19 1157.12 50.5646  35
   0   0 -19 1152.04 52.3170  53
   0   0 -19 1144.99 51.8635  61
   0   0 -19 1131.20 51.2852  41
   0   0 -19 1114.80 50.2943  13
   0   0 -19 1092.02 50.6453  14
   0   0 -20 203.355 25.7434  51
   0   0 -20 191.521 21.6062   1
   0   0 -20 185.126 25.3686  53
   0   0 -20 177.787 25.2784  41
   0   0 -20 172.706 23.1659  14
   0   0 -20 183.162 23.3707  13
   0   0 -20 190.484 24.9784  61
   0   0 -20 188.672 22.9604  37
   0   0 -21 303.132 26.2073  37
   0   0 -21 232.276 25.1760  38
   0   0 -21 275.900 27.7758  51
   0   0 -21 249.963 26.2353  53
   0   0 -21 252.906 24.8525  13
   0   0 -21 240.099 25.9599  14
   0   0 -21 274.021 25.4459  61
   0   0 -21 271.522 26.5717  41
   0   0 -21 285.491 24.3935  25
   0   0 -22 213.184 23.6300  53
   0   0 -22 198.637 23.8119  61
   0   0 -22 210.736 25.9209  51
   0   0 -22 182.553 24.2434  41
   0   0 -22 176.269 23.6432  37
   0   0 -22 220.073 23.6995  38
   0   0 -22 175.237 22.6030  25
   0   0 -23 108.172 20.9161  53
   0   0 -23 107.742 22.0076  51
   0   0 -23 123.113 21.5898  37
   0   0 -23 102.982 20.4896  13
   0   0 -23 81.6865 20.0415  61
   0   0 -24 55.3014 18.1822  25
   0   0 -24 71.4084 19.8234  41
   0   0 -24 77.0301 19.0114  38
   0   0 -24 53.2900 19.1935  53
   0   0 -25 99.8805 17.8362  25
   0   0 -25 143.324 20.1055  41
   0   0 -25 110.591 19.7061  51
   0   0 -25 123.081 19.0445  38
   0   0 -25 143.548 18.4833  53
   0   0 -26 43.0460 16.1462  41
   0   0 -26 42.2361 19.5328  18
   0   0 -26 36.1870 17.4891  51
   0   0 -26 25.7213 15.2750  38
   0   0 -26 27.6490 14.3405  25
   0   0 -27 31.0194 15.1612  18
   0   0 -27 8.91949 14.3811  51
   0   0 -27 17.1469 13.2363  38
   0   0 -27 13.2834 13.4257  41
   0   0 -28 36.6986 10.8971  51
   0   1 -28 8.34515 10.3905  41
   0   1 -28-9.61838 11.1148  51
   0   1 -27 77.5119 16.6272  18
   0   1 -27 89.8805 16.0745  51
   0   1 -27 105.626 15.3051  41
   0   1 -27 68.2439 14.1054  38
   0   1 -26 7.04845 13.9711  25
   0   1 -26 34.5798 17.1405  41
   0   1 -26 20.0337 18.9139  18
   0   1 -26 25.1713 17.8025  51
   0   1 -26 30.1402 15.2653  38
   0   1 -26 29.7330 15.1151  53
   0   1 -25-3.32744 17.2088  53
   0   1 -25-1.58005 18.8470  41
   0   1 -25 16.9256 18.7247  51
   0   1 -25-6.27782 15.7675  25
   0   1 -25 2.81542 17.1283  38
   0   1 -24 18.3999 19.5113  41
   0   1 -24 25.6589 17.0451  25
   0   1 -24 30.2543 18.7094  61
   0   1 -24 21.3048 18.5087  38
   0   1 -24 6.50990 20.0538  37
   0   1 -23 21.6777 20.7945  51
   0   1 -23 16.5697 19.9804  53
   0   1 -23 20.2402 19.1826  41
   0   1 -23 12.6126 19.5966  61
   0   1 -23 10.3335 18.6404  38
   0   1 -23 34.1197 19.7712  37
   0   1 -22 77.7869 20.3420  38
   0   1 -22 60.7014 21.5199  37
   0   1 -22 28.1639 20.8374  41
   0   1 -22 42.4828 21.8413  53
   0   1 -22 55.2402 21.0526  13
   0   1 -22 60.6039 22.9909  51
   0   1 -22 81.4600 18.8116  25
   0   1 -22 21.3594 19.7752  61
   0   1 -21 464.334 31.5926  51
   0   1 -21 400.407 28.4418  13
   0   1 -21 453.089 30.1225  53
   0   1 -21 412.652 29.9079  61
   0   1 -21 370.141 29.8765  41
   0   1 -21 396.025 27.1262   1
   0   1 -21 459.996 28.2858  25
   0   1 -21 382.976 29.5687  37
   0   1 -21 407.733 27.7487  38
   0   1 -20 41.6224 21.2945  14
   0   1 -20 39.4579 21.1649  13
   0   1 -20 28.7771 19.3920   1
   0   1 -20 21.4537 22.9951  53
   0   1 -20 14.1840 22.8645  61
   0   1 -20 25.3130 20.3892  31
   0   1 -20 8.33450 21.6025  35
   0   1 -20 61.8456 21.4442  37
   0   1 -20 18.4134 22.1549  41
   0   1 -19 4781.94 165.155  41
   0   1 -19 4516.93 165.019  35
   0   1 -19 4629.65 164.673  37
   0   1 -19 4475.16 163.436   8
   0   1 -19 4585.92 165.865  61
   0   1 -19 4550.24 166.163  53
   0   1 -19 4340.28 163.532  13
   0   1 -19 4320.69 164.402  14
   0   1 -19 4660.04 165.579  34
   0   1 -19 4503.94 164.557  31
   0   1 -19 4430.81 162.992   1
   0   1 -18 330.241 25.2744  37
   0   1 -18 365.931 26.8973  35
   0   1 -18 347.790 25.5681  31
   0   1 -18 411.611 23.9923   8
   0   1 -18 319.223 27.4238  61
   0   1 -18 299.284 27.5029  53
   0   1 -18 373.901 23.8911   1
   0   1 -18 326.286 26.0914  34
   0   1 -18 350.741 25.7392  14
   0   1 -18 318.200 25.4135  13
   0   1 -17 27.2549 19.0520  35
   0   1 -17 12.1254 18.3450  34
   0   1 -17 10.8037 16.4473   8
   0   1 -17-3.36799 17.2567  37
   0   1 -17 25.8103 19.7076  61
   0   1 -17 11.4471 16.2246  14
   0   1 -17 18.4897 16.7971  13
   0   1 -17 10.9647 15.0424   1
   0   1 -17 18.5745 16.7502  31
   0   1 -17 3.25067 18.2236  53
   0   1 -16 277.135 20.4627  14
   0   1 -16 291.163 21.6945  13
   0   1 -16 302.535 29.8197   7
   0   1 -16 276.380 20.4491   8
   0   1 -16 293.484 21.5932  31
   0   1 -16 315.924 22.7032  35
   0   1 -16 259.179 19.0177   1
   0   1 -16 244.556 22.8113  34
   0   1 -15 164.142 25.5911   7
   0   1 -15 155.658 16.5095   8
   0   1 -15 199.910 16.7884  14
   0   1 -15 155.009 19.2356  53
   0   1 -15 170.281 15.4356   1
   0   1 -15 187.544 17.3818  56
   0   1 -15 201.360 19.2674  61
   0   1 -14 1171.12 47.3342  35
   0   1 -14 1242.94 50.8579   7
   0   1 -14 1079.31 45.1763   8
   0   1 -14 1126.17 47.3701  34
   0   1 -14 1066.91 44.3984   1
   0   1 -14 1163.36 44.1130  27
   0   1 -14 1232.71 46.6259  56
   0   1 -14 1185.51 46.5765  52
   0   1 -14 1172.64 47.9099  61
   0   1 -14 1147.35 46.3708  31
   0   1 -13 3295.69 117.727  56
   0   1 -13 3234.88 117.914  52
   0   1 -13 3306.21 118.014  19
   0   1 -13 3172.82 118.748  61
   0   1 -13 3300.94 118.575  35
   0   1 -13 3185.18 117.200  12
   0   1 -13 3247.74 118.450  34
   0   1 -13 3284.90 117.131  14
   0   1 -13 3035.97 116.851   6
   0   1 -13 3099.45 120.073   7
   0   1 -13 3273.96 117.878  31
   0  -1  13 3235.82 120.521   2
   0   1 -13 3499.52 116.748   1
   0   1 -13 3307.39 116.314  27
   0  -1  13 3694.50 123.785  26
   0   1 -12 7453.01 255.463  47
   0   1 -12 7065.47 256.694  10
   0   1 -12 7791.43 255.968  52
   0   1 -12 7174.28 255.790  19
   0   1 -12 7640.99 256.663  61
   0   1 -12 7663.43 256.416  35
   0   1 -12 7161.29 256.304  34
   0   1 -12 7572.29 254.865   1
   0   1 -12 7429.39 255.811  56
   0  -1  12 8802.42 261.443  26
   0   1 -12 7598.66 254.645  27
   0   1 -12 7467.42 255.208  14
   0   1 -12 6495.00 254.759   6
   0   1 -12 6495.58 256.368   7
   0   1 -12 6753.80 255.209   8
   0   1 -12 6967.71 255.088  12
   0   1 -11 26703.8 885.062  56
   0   1 -11 25413.2 884.536  12
   0   1 -11 26068.3 885.161  52
   0   1 -11 25999.8 884.759  47
   0   1 -11 26474.1 885.953  10
   0   1 -11 25713.0 885.235  19
   0  -1  11 23185.6 886.101  26
   0   1 -11 26332.4 885.532  35
   0   1 -11 26082.6 885.584  34
   0   1 -11 26105.1 884.614  14
   0   1 -11 25011.0 883.342   3
   0   1 -11 25971.2 884.822   8
   0   1 -11 25166.0 884.366   6
   0   1 -11 24890.1 885.844   7
   0  -1  11 25858.9 886.790  29
   0   1 -11 24333.8 883.480  59
   0   1 -11 25941.2 885.736  61
   0   1 -10 2480.51 88.4609  56
   0   1 -10 2645.63 88.5300  52
   0   1 -10 2392.55 88.0494  47
   0   1 -10 2878.98 86.3024  49
   0   1 -10 2422.77 86.4632   3
   0  -1  10 2928.33 92.5229   2
   0   1 -10 2518.90 86.4388  55
   0   1 -10 2578.85 89.5942  10
   0  -1  10 2460.71 89.4922  39
   0   1 -10 2486.75 88.8567  35
   0   1 -10 2358.48 88.5336  19
   0   1 -10 2386.64 86.3310  30
   0  -1  10 2050.18 88.4739  29
   0   1 -10 2379.64 86.7869  59
   0   1 -10 2354.29 89.0094  61
   0   1 -10 2505.03 86.3604  11
   0   1 -10 2490.40 88.1619  12
   0   1 -10 2259.95 87.4938   6
   0   1 -10 2354.31 87.9508   8
   0   1 -10 2254.77 88.7119   7
   0  -1  10 1871.62 88.2582  26
   0   1 -10 2596.18 87.7165  14
   0   1  -9 1011.07 34.4670  56
   0   1  -9 1037.18 33.5789  50
   0   1  -9 969.239 34.4867  52
   0   1  -9 931.120 34.1341  47
   0  -1   9 909.134 38.7388   2
   0   1  -9 734.451 31.6397   3
   0   1  -9 936.281 31.9888  55
   0   1  -9 827.850 34.9921  10
   0  -1   9 861.319 34.4073  39
   0   1  -9 898.882 34.5932  35
   0   1  -9 794.842 34.3419  19
   0   1  -9 852.931 33.8350  16
   0  -1   9 754.396 34.3526  29
   0   1  -9 885.455 31.8925  30
   0  -1   9 663.044 33.5970  26
   0   1  -9 964.848 33.2042  14
   0   1  -9 784.643 33.2827   8
   0   1  -9 948.325 32.4909  59
   0   1  -9 814.059 31.7090  11
   0   1  -9 785.708 33.9581  12
   0   1  -8 395.893 18.0351  52
   0   1  -8 398.478 17.0433  50
   0   1  -8 410.403 18.0143  47
   0   1  -8 392.328 15.5782   3
   0   1  -8 373.770 19.0466  10
   0  -1   8 358.481 18.3777  39
   0   1  -8 365.307 18.8439  19
   0   1  -8 379.483 17.8392  16
   0   1  -8 368.950 18.6735  35
   0   1  -8 408.422 16.2170  59
   0   1  -8 379.834 18.2536  12
   0   1  -8 366.963 17.2741  58
   0   1  -8 414.184 17.9892  56
   0   1  -8 397.227 15.7814  11
   0   1  -8 403.845 17.0100   6
   0   1  -8 312.161 18.2583   7
   0   1  -8 402.608 18.0746   8
   0  -1   8 334.500 19.0474  29
   0   1  -7 31259.0 1076.96  47
   0   1  -7 31256.1 1077.19  10
   0   1  -7 31336.2 1076.36  42
   0   1  -7 31562.4 1076.07   3
   0  -1   7 29285.5 1077.05  39
   0   1  -7 30756.1 1077.27  35
   0   1  -7 32650.8 1077.12  56
   0   1  -7 32324.7 1076.88  58
   0   1  -7 30617.3 1076.75  12
   0   1  -7 30911.3 1076.16  11
   0   1  -7 33248.2 1076.67  50
   0   1  -7 30928.3 1076.64  16
   0   1  -7 30558.0 1077.13  19
   0   1  -7 31617.7 1076.95   8
   0   1  -7 32283.5 1076.66   6
   0   1  -7 28226.8 1076.78   7
   0  -1   7 29087.3 1077.26  29
   0   1  -6 3067.44 115.048  47
   0   1  -6 3085.14 115.111  45
   0   1  -6 3056.62 115.419  35
   0   1  -6 3220.46 114.990  12
   0   1  -6 3464.68 115.348  10
   0   1  -6 3430.84 114.404  11
   0  -1   6 2967.37 115.294  29
   0   1  -6 3215.62 114.808  16
   0   1  -6 3325.87 114.618  50
   0   1  -6 3159.06 114.815  58
   0   1  -6 3056.61 115.125  56
   0   1  -6 3617.08 114.241   3
   0   1  -6 3574.19 115.235   8
   0   1  -6 2825.71 114.923   7
   0   1  -6 3679.67 114.845   6
   0   1  -5 239.362 11.9206   6
   0   1  -5 175.016 12.9622   7
   0   1  -5 266.808 13.7650   8
   0   1  -5 188.062 13.3523  45
   0   1  -5 295.268 10.5926   3
   0   1  -5 237.040 13.3829  16
   0   1  -5 239.907 13.3786  12
   0   1  -5 244.442 11.1133  11
   0   1  -5 263.959 13.5595  10
   0   1  -4 4380.09 155.507   6
   0   1  -4 4447.16 155.057   3
   0   1  -4 4568.47 155.707  16
   0   1  -4 4516.83 155.252  17
   0   1  -4 4415.43 155.762  10
   0   1  -4 4570.50 155.373  11
   0   1  -4 4376.26 155.746  12
   0   1  -3 17598.7 600.802  11
   0   1  -3 17055.2 601.008  12
   0   1  -3 17082.2 600.986  10
   0   1  -3 18114.3 600.892   6
   0   1  -3 17124.8 600.579   3
   0   1  -2 2393.32 80.5934  11
   0  -1   2 2219.00 80.3706   3
   0  -1   2 2302.51 80.5892   6
   0   1  -1 159525. 5596.67   5
   0  -1   1 164895. 5596.79   5
   0  -1  -1 392.134 14.9115   7
   0   1   1 398.917 15.1197   9
   0  -1  -2 2590.25 92.9987   8
   0  -1  -2 2848.76 92.9739   7
   0   1   2 2864.10 93.1249   9
   0   1   2 2565.23 92.7306   4
   0  -1  -2 2636.24 93.7031   2
   0  -1  -3 5646.99 204.389   8
   0  -1  -3 6244.26 204.434   7
   0   1   3 5806.42 204.419   9
   0   1   4 18111.2 580.659   9
   0  -1  -4 17289.3 580.645   8
   0  -1  -4 18400.8 580.746   7
   0  -1  -4 15186.1 580.155  15
   0  -1  -4 16466.4 580.347  17
   0  -1  -4 17001.0 580.635  16
   0  -1  -4 16979.3 581.025  35
   0  -1  -5 52242.8 1739.12  52
   0   1   5 49550.4 1739.83   2
   0  -1  -5 51993.3 1739.32  61
   0   1   5 51031.7 1738.72   9
   0  -1  -5 49803.6 1738.73  16
   0  -1  -5 48944.9 1738.43  17
   0  -1  -5 51801.5 1739.14  56
   0  -1  -5 50040.4 1739.25  35
   0  -1  -5 50067.3 1739.15  34
   0  -1  -5 46861.3 1738.23  15
   0  -1  -5 51326.8 1739.25  53
   0  -1  -5 53912.3 1738.98   7
   0  -1  -5 49332.0 1738.76   8
   0  -1  -5 52960.5 1739.06   6
   0  -1  -5 49487.4 1738.86  11
   0  -1  -5 51105.0 1738.90  31
   0  -1  -6 4794.21 158.378  53
   0  -1  -6 4675.83 158.142  52
   0  -1  -6 4544.64 156.980  49
   0  -1  -6 4711.13 157.234  63
   0   1   6 4281.64 159.159   2
   0  -1  -6 4557.93 157.299  30
   0  -1  -6 4643.43 157.927  31
   0  -1  -6 4307.15 157.208  17
   0  -1  -6 4462.03 157.665  16
   0  -1  -6 4584.04 158.292  35
   0  -1  -6 4730.21 158.438  61
   0  -1  -6 4579.81 158.264  34
   0  -1  -6 4791.49 158.173  56
   0  -1  -6 4413.88 157.738  11
   0  -1  -6 4475.40 157.713   8
   0  -1  -6 4585.48 157.928   7
   0  -1  -6 5124.28 158.145   6
   0   1   6 4348.01 157.450   9
   0  -1  -6 4001.55 156.916  15
   0   1   6 4842.39 160.009  26
   0  -1  -7 2264.05 83.2004  53
   0  -1  -7 2405.05 82.9905  52
   0  -1  -7 2383.65 81.5875  49
   0  -1  -7 2459.78 81.9176  63
   0   1   7 2178.31 84.4343   2
   0  -1  -7 2235.88 81.7648  17
   0  -1  -7 2292.64 82.3835  16
   0  -1  -7 2267.73 83.3258  61
   0  -1  -7 2348.17 83.1443  35
   0  -1  -7 2304.53 83.1518  34
   0  -1  -7 2473.50 83.0558  56
   0  -1  -7 2265.05 81.5679  24
   0  -1  -7 2305.22 81.8102  30
   0  -1  -7 2341.72 82.6111  31
   0  -1  -7 2403.40 83.0781   7
   0  -1  -7 2374.01 82.7814   6
   0  -1  -7 2236.90 82.3478   8
   0  -1  -7 2304.56 82.3215  11
   0   1   7 2454.14 85.5549  26
   0  -1  -8 14.5660 10.5614  53
   0  -1  -8 16.5577 10.1109  52
   0  -1  -8 24.8792 6.98511  49
   0  -1  -8 29.8785 7.50745  63
   0  -1  -8 16.9127 7.61876  17
   0  -1  -8 21.0584 10.3795  56
   0  -1  -8 29.8757 10.5013  61
   0  -1  -8 16.2511 9.78862  34
   0  -1  -8 27.5329 11.3956  35
   0  -1  -8 23.0708 9.94932  16
   0  -1  -8 22.9115 5.95197  24
   0   1   8 33.0896 16.3432  26
   0  -1  -8 26.4106 8.45033  11
   0  -1  -8 23.1184 6.74887  30
   0  -1  -8 32.9964 8.96070  31
   0  -1  -8 27.9847 11.8838   7
   0  -1  -8 19.5353 8.53351   8
   0  -1  -9 1712.74 67.8885  55
   0  -1  -9 1885.18 70.4252  53
   0  -1  -9 1831.02 69.8480  52
   0  -1  -9 1759.35 68.3312  63
   0  -1  -9 1827.46 67.8981  30
   0  -1  -9 1939.02 69.4225  31
   0  -1  -9 1861.32 69.1029  16
   0  -1  -9 1889.88 70.0071  35
   0  -1  -9 1819.71 68.7368  59
   0  -1  -9 1905.08 70.2089  61
   0  -1  -9 1918.61 70.1951  34
   0  -1  -9 1821.08 69.8464  56
   0  -1  -9 1836.60 67.6108  24
   0  -1  -9 1859.22 68.3917  11
   0  -1  -9 2020.71 69.1695   8
   0  -1  -9 2093.69 69.4508   6
   0   1   9 1810.77 72.5317  26
   0  -1 -10 324.136 13.8809  24
   0  -1 -10 386.441 15.9442  49
   0  -1 -10 343.322 16.8094   1
   0  -1 -10 320.608 19.1202  61
   0  -1 -10 300.321 16.4930  59
   0  -1 -10 305.988 18.0422  16
   0  -1 -10 302.470 19.1850  56
   0  -1 -10 309.986 19.5904  35
   0   1  10 325.824 24.5959  26
   0  -1 -10 308.211 18.7352  34
   0  -1 -10 316.315 18.2034  12
   0  -1 -10 275.544 16.8022   6
   0  -1 -10 309.986 20.6822   7
   0  -1 -10 318.900 17.3878   8
   0  -1 -10 320.472 14.7811  55
   0  -1 -10 326.243 19.0363  52
   0  -1 -10 308.949 19.5121  53
   0  -1 -10 321.886 14.6663  30
   0  -1 -10 321.224 17.5990  31
   0  -1 -10 334.640 15.2614  11
   0  -1 -11 24609.8 788.994   1
   0  -1 -11 22238.9 788.449  59
   0  -1 -11 23264.0 790.081  35
   0   1  11 22061.9 791.952  26
   0  -1 -11 22363.7 788.717  16
   0  -1 -11 22651.1 789.955  34
   0  -1 -11 23000.1 787.708  30
   0  -1 -11 22372.6 789.396  31
   0  -1 -11 23491.8 790.809   7
   0  -1 -11 21718.0 788.959   6
   0  -1 -11 21594.1 788.906   8
   0  -1 -11 23839.1 790.238  61
   0  -1 -11 21930.8 788.872  12
   0  -1 -11 23382.9 790.243  53
   0  -1 -11 23439.0 789.882  52
   0  -1 -12 968.081 38.1185   1
   0  -1 -12 1039.27 37.7339  59
   0  -1 -12 961.622 40.2056  34
   0  -1 -12 932.737 38.9773  31
   0  -1 -12 807.022 38.2798   6
   0  -1 -12 861.190 37.9948   8
   0  -1 -12 1085.10 42.8409   7
   0  -1 -12 1084.93 41.1509  61
   0  -1 -12 995.454 38.8714  16
   0  -1 -12 1113.86 40.4314  35
   0  -1 -12 1032.58 40.9339  53
   0   1  12 1040.27 44.4945  26
   0  -1 -12 909.532 38.8712  12
   0  -1 -13 2006.26 72.8211   6
   0  -1 -13 1998.87 76.3986   7
   0  -1 -13 1949.14 73.1187  31
   0  -1 -13 2015.89 74.2411  61
   0  -1 -13 1952.83 74.4003  53
   0  -1 -13 1932.05 71.4885   3
   0  -1 -13 2063.58 72.3992   1
   0  -1 -13 1933.95 74.1275  34
   0  -1 -13 1928.28 73.9946  35
   0  -1 -13 1915.99 72.6447  12
   0  -1 -14 1.39178 14.9689  34
   0  -1 -14 4.66943 11.9822  14
   0  -1 -14 14.2594 14.0292  31
   0  -1 -14-2.84922 15.1969  61
   0  -1 -14 15.0599 12.4553   1
   0  -1 -14-3.13350 13.3662   6
   0  -1 -14 21.1840 12.1736   8
   0  -1 -14 20.4021 19.7963   7
   0  -1 -14-3.22595 15.1544  53
   0  -1 -15 791.791 34.4343   1
   0  -1 -15 792.087 34.6990   6
   0  -1 -15 765.275 34.2088   8
   0  -1 -15 788.623 35.9402  41
   0  -1 -15 795.973 35.2367  12
   0  -1 -15 732.158 34.6404  14
   0  -1 -15 845.057 35.5067  37
   0  -1 -15 860.073 37.1427  35
   0  -1 -15 772.799 36.7437  34
   0  -1 -16-18.0865 16.6172  41
   0  -1 -16 13.8942 13.4416  27
   0  -1 -16 14.8784 15.7637  37
   0  -1 -16 18.3576 17.2458  12
   0  -1 -16-3.26284 16.7755  35
   0  -1 -16 11.1366 15.5230  14
   0  -1 -16 5.90239 15.8661   1
   0  -1 -16 1.67039 15.5847   6
   0  -1 -16 17.0929 17.9493  61
   0  -1 -16-4.08427 15.9454  31
   0  -1 -16 5.60524 18.1535  53
   0  -1 -17 544.260 28.6938  14
   0  -1 -17 529.075 30.2419  35
   0  -1 -17 503.839 28.2397  37
   0  -1 -17 424.578 30.2621  53
   0  -1 -17 482.007 29.5387  41
   0  -1 -17 582.949 28.4435   1
   0  -1 -17 508.493 26.2475  27
   0  -1 -17 469.467 28.6151  31
   0  -1 -17 486.651 30.3218  61
   0  -1 -18 282.012 25.9005  61
   0  -1 -18 277.521 25.6926  41
   0  -1 -18 257.355 25.1698  53
   0  -1 -18 312.289 21.0545  27
   0  -1 -18 358.746 23.3475   1
   0  -1 -18 320.817 25.0032  37
   0  -1 -18 328.974 24.0747  14
   0  -1 -19 90.9111 21.1680  13
   0  -1 -19 70.1651 21.4231  14
   0  -1 -19 109.160 23.0176  61
   0  -1 -19 90.2643 22.0576  37
   0  -1 -19 107.056 24.7925  51
   0  -1 -19 62.4596 22.4604  41
   0  -1 -19 89.7862 22.6345  53
   0  -1 -20 181.199 23.8302  14
   0  -1 -20 179.455 23.7358  13
   0  -1 -20 193.993 25.1080  53
   0  -1 -20 238.659 24.0628   1
   0  -1 -20 186.193 24.8857  41
   0  -1 -20 233.907 27.3672  51
   0  -1 -20 217.099 23.9359  61
   0  -1 -20 203.612 23.5814  37
   0  -1 -20 195.164 24.3777  38
   0  -1 -21 656.328 36.2471  61
   0  -1 -21 735.998 37.5349  51
   0  -1 -21 632.496 35.4940  13
   0  -1 -21 691.769 36.3113  14
   0  -1 -21 675.637 36.5068  41
   0  -1 -21 675.991 37.6055  53
   0  -1 -21 670.041 36.2367  38
   0  -1 -21 661.743 36.7657  37
   0  -1 -22 33.7991 19.1952  25
   0  -1 -22 36.7779 21.2519  51
   0  -1 -22 25.0554 20.6321  37
   0  -1 -22 18.3282 20.0103  38
   0  -1 -22 40.2049 20.4000  41
   0  -1 -22 26.8646 20.1109  61
   0  -1 -22 49.7656 20.5150  53
   0  -1 -23 1746.80 68.2330  13
   0  -1 -23 1715.62 69.6176  51
   0  -1 -24 26.5680 18.3780  38
   0  -1 -24 20.7574 19.1342  41
   0  -1 -24 17.0903 17.5414  25
   0  -1 -24 4.42592 18.2303  13
   0  -1 -24 1.53079 18.0093  53
   0  -1 -24 37.8882 19.8648  51
   0  -1 -25 184.701 20.0085  41
   0  -1 -25 189.739 19.0309  25
   0  -1 -25 158.696 20.1758  38
   0  -1 -25 178.843 20.8358  51
   0  -1 -26 15.5208 15.4183  41
   0  -1 -26 20.4451 18.7980  18
   0  -1 -26 20.7396 15.7882  38
   0  -1 -26 6.50115 15.7480  51
   0  -1 -26 26.6776 14.4477  25
   0  -1 -27-7.51281 14.9053  18
   0  -1 -27 23.1827 12.7622  38
   0  -1 -27 11.1066 13.1678  51
   0  -1 -27 25.0153 11.2228  25
   0   2 -28 36.4163 12.4515  51
   0   2 -28 62.2359 12.1792  41
   0   2 -27 106.553 16.6276  18
   0   2 -27 82.6710 15.9880  41
   0   2 -27 81.2608 13.5998  38
   0   2 -27 120.343 16.7229  51
   0   2 -26 213.008 19.2646  53
   0   2 -26 224.761 21.0226  41
   0   2 -26 212.751 21.4992  18
   0   2 -26 194.333 18.2805  38
   0   2 -26 222.689 21.1904  51
   0   2 -25 32.0441 16.9930  61
   0   2 -25 21.5344 15.0547  25
   0   2 -25 52.3856 19.9476  41
   0   2 -25 44.0588 19.8069  51
   0   2 -25 63.5443 17.4356  38
   0   2 -25 60.9076 21.1546  18
   0   2 -25 52.2286 18.1581  53
   0   2 -24 245.500 20.9116  25
   0   2 -24 252.871 22.3760  38
   0   2 -23 288.605 25.3157  51
   0   2 -23 238.425 24.4986  37
   0   2 -23 274.250 22.7728  38
   0   2 -23 257.136 24.7559  61
   0   2 -23 252.023 24.1993  41
   0   2 -23 279.266 24.8666  53
   0   2 -22 94.7695 19.3321  38
   0   2 -22 98.9301 22.1691  37
   0   2 -22 79.9561 19.7625  31
   0   2 -22 91.4310 20.8417  35
   0   2 -22 68.6618 22.0538  41
   0   2 -22 83.6448 22.5679  53
   0   2 -22 78.6355 21.2593  61
   0   2 -22 72.0787 23.1652  51
   0   2 -22 89.5806 19.2978  25
   0   2 -22 90.1330 21.8444  13
   0   2 -21 1177.09 50.2112  31
   0   2 -21 1075.02 49.1877  13
   0   2 -21 1079.08 50.8366  53
   0   2 -21 1204.71 48.6574  25
   0   2 -21 1145.38 48.6069   1
   0   2 -21 1086.01 50.9165  61
   0   2 -21 1083.39 50.8039  41
   0   2 -21 1015.44 49.8579  37
   0   2 -21 1137.95 50.3612  35
   0   2 -20 6543.78 237.062  34
   0   2 -20 6681.03 236.269  31
   0   2 -20 6869.06 235.724   8
   0   2 -20 6698.19 236.776  41
   0   2 -20 6285.55 237.263  53
   0   2 -20 6208.56 236.524  61
   0   2 -20 6852.48 235.884  37
   0   2 -20 6346.59 236.089  35
   0   2 -20 6894.40 234.990   1
   0   2 -20 6382.70 235.049  13
   0   2 -19 33.6189 19.9138  14
   0   2 -19 40.1644 21.4652  13
   0   2 -19 5.17116 18.1811   8
   0   2 -19 24.5865 21.7846  34
   0   2 -19 32.9529 19.9089  35
   0   2 -19 27.6808 22.4335  61
   0   2 -19 34.3565 21.2732  53
   0   2 -19 28.1167 20.2538  37
   0   2 -19 35.6871 17.2101   1
   0   2 -19 5.62261 20.5717  31
   0   2 -18 137.419 19.6521  14
   0   2 -18 106.868 21.6070  13
   0   2 -18 181.940 20.4801   8
   0   2 -18 109.546 21.2224  34
   0   2 -18 91.1582 21.2140  35
   0   2 -18 76.3045 20.9809  61
   0   2 -18 92.0286 21.7203  53
   0   2 -18 152.747 19.5763  37
   0   2 -18 175.006 17.9767   1
   0   2 -18 134.116 20.8754  31
   0   2 -17 218.655 20.0778  14
   0   2 -17 232.342 22.1187  13
   0   2 -17 203.810 19.3790   8
   0   2 -17 205.584 21.4408  35
   0   2 -17 177.938 21.5621  34
   0   2 -17 202.894 22.7674  61
   0   2 -17 224.628 19.9075  37
   0   2 -17 190.061 21.1962  31
   0   2 -17 189.692 18.5474   1
   0   2 -17 243.924 20.6597  52
   0   2 -17 214.303 22.9858  53
   0   2 -16 563.800 26.6457   1
   0   2 -16 563.276 28.8279   8
   0   2 -16 537.395 36.7437   7
   0   2 -16 576.468 29.9695  35
   0   2 -16 542.006 29.5933  13
   0   2 -16 560.207 28.4544  14
   0   2 -16 536.784 29.0336  31
   0   2 -16 590.899 30.2320  34
   0   2 -15 968.146 37.8027  56
   0   2 -15 830.630 37.9960  13
   0   2 -15 856.273 37.2031  14
   0   2 -15 856.499 43.5207   7
   0   2 -15 819.499 37.0838   8
   0   2 -15 829.160 35.5607   1
   0   2 -15 971.055 38.5247  52
   0   2 -15 924.511 39.8988  61
   0   2 -14 1765.62 66.5285  35
   0   2 -14 1756.61 65.8744  52
   0   2 -14 1640.31 67.0016  34
   0   2 -14 1673.52 66.9778  61
   0   2 -14 1747.98 64.1262   1
   0   2 -14 1771.28 65.6169  56
   0   2 -14 1762.24 66.4328  19
   0   2 -14 1703.77 65.6717   8
   0   2 -14 1754.96 69.6497   7
   0   2 -14 1711.79 65.0962  47
   0   2 -14 1769.31 65.9419  31
   0   2 -13 4060.13 147.091  19
   0   2 -13 4269.10 146.980  52
   0   2 -13 4162.47 147.601  35
   0   2 -13 4319.37 146.348  14
   0   2 -13 4007.70 146.621  13
   0   2 -13 3982.37 147.888  61
   0   2 -13 4138.32 146.780  56
   0   2 -13 4008.92 149.109   7
   0   2 -13 4089.01 146.466  47
   0   2 -13 4222.28 145.535   1
   0  -2  13 4683.08 151.475   2
   0  -2  13 3676.03 148.491  26
   0   2 -13 3993.19 144.933  27
   0   2 -12 13625.4 447.001  10
   0  -2  12 15255.8 450.366   2
   0   2 -12 14007.6 445.220   1
   0   2 -12 13112.7 446.384  19
   0   2 -12 13337.9 445.863  47
   0   2 -12 13279.5 446.636  35
   0  -2  12 8797.62 445.048  26
   0   2 -12 13272.5 444.559  27
   0   2 -12 13836.9 445.704  14
   0   2 -12 12805.9 445.760  13
   0   2 -12 12969.7 445.972   8
   0   2 -12 11856.3 446.735   7
   0  -2  12 10814.6 446.091  29
   0   2 -12 13491.3 446.128  52
   0   2 -12 13559.6 446.026  56
   0   2 -11 1719.90 62.3269  12
   0   2 -11 1671.97 59.3065  11
   0   2 -11 1834.65 62.1620  52
   0   2 -11 1737.90 62.0698  47
   0   2 -11 1754.86 62.9555  10
   0  -2  11 1506.99 61.9320  39
   0   2 -11 1654.65 62.6880  19
   0   2 -11 1751.85 63.0233  35
   0   2 -11 1723.05 60.2173  59
   0   2 -11 1666.47 61.4187  14
   0   2 -11 1726.22 61.9295   8
   0   2 -11 1484.34 62.8382   7
   0  -2  11 1524.02 62.7017  29
   0   2 -11 1729.47 60.2122  27
   0  -2  11 1250.65 61.5356  26
   0   2 -11 1841.03 62.4546  56
   0   2 -10 5331.58 183.320  11
   0   2 -10 5251.00 184.838  12
   0   2 -10 5501.62 185.117  52
   0   2 -10 5615.35 184.530  50
   0   2 -10 5216.77 185.039  47
   0   2 -10 5507.23 185.644  10
   0   2 -10 5079.91 183.088   3
   0   2 -10 5254.20 183.799  42
   0  -2  10 4779.71 185.180  39
   0   2 -10 5281.23 185.723  35
   0   2 -10 5121.94 183.631  59
   0   2 -10 5590.13 184.710  14
   0  -2  10 4909.22 185.718  29
   0   2 -10 5419.54 185.175  56
   0   2 -10 5344.33 184.771  58
   0   2 -10 5352.02 185.016   8
   0   2 -10 4779.82 185.196   7
   0   2 -10 5381.62 183.752  27
   0   2 -10 5346.28 185.572  19
   0   2  -9 2901.21 100.488  56
   0   2  -9 3012.20 99.9550  58
   0   2  -9 2851.52 100.236  47
   0   2  -9 2859.55 100.513  10
   0   2  -9 2803.09 99.1010  42
   0   2  -9 2895.12 100.520  45
   0   2  -9 2757.97 99.3425  50
   0   2  -9 2696.11 98.3396   3
   0   2  -9 2875.37 98.7101  11
   0   2  -9 2877.52 100.216  12
   0   2  -9 2793.92 100.872  19
   0   2  -9 2856.90 100.948  35
   0   2  -9 2806.15 99.6900  14
   0  -2   9 2619.27 100.805  29
   0   2  -9 2832.01 98.9304  27
   0   2  -9 3019.38 100.414   8
   0   2  -9 2550.01 100.308   7
   0   2  -9 2756.02 98.9359  59
   0   2  -8 375.684 16.5247  56
   0   2  -8 365.490 15.7612  58
   0   2  -8 303.132 17.6620  12
   0   2  -8 274.357 16.4737  10
   0   2  -8 310.211 13.7795  11
   0   2  -8 278.007 13.1300   3
   0   2  -8 398.597 14.8070  50
   0   2  -8 315.758 18.1071  35
   0   2  -8 295.897 14.9773  14
   0   2  -8 236.208 16.8742   8
   0  -2   8 314.940 17.6005  29
   0   2  -8 322.157 16.7503  47
   0   2  -8 371.255 14.7781  42
   0   2  -8 358.514 16.6649  45
   0   2  -8 321.801 13.9175  27
   0   2  -8 382.966 14.9121  59
   0   2  -7 20959.2 818.678   7
   0   2  -7 24310.3 819.163   8
   0   2  -7 24533.9 819.172  56
   0   2  -7 25174.3 818.774  58
   0   2  -7 24101.0 818.374  50
   0   2  -7 24681.4 818.579  14
   0   2  -7 23675.8 819.030  47
   0   2  -7 24029.4 819.175  45
   0   2  -7 23549.1 818.271  42
   0   2  -7 22519.5 817.691   3
   0   2  -7 24141.7 818.065  27
   0   2  -7 23934.3 818.075  11
   0   2  -7 23827.0 818.937  10
   0   2  -7 23004.7 818.678  12
   0   2  -6 65.6222 10.1228  47
   0   2  -6 123.619 9.97882   7
   0   2  -6 95.7762 9.47782  10
   0   2  -6 109.474 7.13640  11
   0   2  -6 97.2786 11.2360  12
   0   2  -6 77.8904 11.0773  45
   0   2  -6 80.3274 7.60226  14
   0   2  -6 87.2578 9.56391  13
   0   2  -6 128.558 7.44188  50
   0   2  -6 93.2435 8.26806  33
   0   2  -6 96.0102 8.58187  58
   0   2  -6 84.6928 9.89151  56
   0   2  -5 78362.0 2783.14  13
   0   2  -5 81061.1 2782.97  14
   0   2  -5 80817.4 2782.68  11
   0   2  -5 80942.8 2783.12  10
   0   2  -5 80971.5 2783.11  58
   0   2  -4 47629.0 1612.77  11
   0   2  -4 44774.6 1613.13  13
   0   2  -4 47660.8 1612.90  14
   0  -2   4 46382.4 1612.35   3
   0   2  -3 17582.5 595.247  11
   0   2  -3 16670.0 595.528  13
   0   2  -2 69179.9 2391.77   5
   0   2  -1 4477.63 154.366   9
   0   2  -1 4398.48 154.863   5
   0   2   0 894.021 33.3352   9
   0   2   0 964.516 32.9208   1
   0   2   1 524.184 20.2490   9
   0  -2  -1 574.211 19.8593   1
   0   2   2 14965.6 535.346   9
   0  -2  -2 15582.3 535.033   1
   0  -2  -2 15679.6 535.054   7
   0   2   3 71566.5 2146.35   9
   0  -2  -3 69942.4 2146.01   7
   0  -2  -4 134.407 10.4937  35
   0  -2  -4 114.552 8.90068  16
   0  -2  -4 121.695 7.70232  17
   0  -2  -4 126.622 8.79711   1
   0  -2  -4 141.661 7.04022  15
   0  -2  -4 134.294 8.56620  30
   0  -2  -4 194.902 7.74885  49
   0   2   4 129.241 9.09384   9
   0  -2  -4 155.011 9.99192   7
   0  -2  -4 89.0445 8.32212   8
   0   2   4 122.313 17.7575  43
   0  -2  -4 86.9805 9.31673  41
   0  -2  -5 3853.83 129.445  49
   0   2   5 3926.42 130.001   9
   0   2   5 3661.65 132.091  26
   0   2   5 3667.57 132.685  43
   0  -2  -5 3596.48 129.792  16
   0  -2  -5 3579.27 129.341  17
   0  -2  -5 3566.13 130.395  35
   0   2   5 3571.47 129.173   4
   0  -2  -5 3312.34 129.080  15
   0  -2  -5 3651.38 129.892  31
   0  -2  -5 3825.02 129.600  30
   0  -2  -5 3850.58 129.454  24
   0  -2  -5 3666.99 129.784   8
   0  -2  -5 4037.26 130.136   7
   0  -2  -5 3524.27 130.402  53
   0  -2  -5 3587.81 130.391  61
   0   2   6 253.888 12.1221   9
   0  -2  -6 143.654 13.1071  53
   0  -2  -6 204.188 10.7475  17
   0  -2  -6 221.597 11.7383  16
   0  -2  -6 330.371 11.7454   1
   0  -2  -6 228.834 11.1056  49
   0  -2  -6 206.591 13.1784  35
   0  -2  -6 189.548 13.0817  34
   0  -2  -6 220.991 10.8338  30
   0  -2  -6 181.020 11.9541  31
   0  -2  -6 255.732 10.4790  24
   0  -2  -6 259.624 11.5716   8
   0  -2  -6 238.747 13.1009   7
   0   2   6 214.838 18.3373  26
   0  -2  -6 208.530 9.86413  63
   0  -2  -6 141.434 13.0674  61
   0  -2  -7 1627.93 58.5843  24
   0   2   7 1586.36 59.4136   9
   0  -2  -7 1529.81 58.7388  17
   0  -2  -7 1581.06 59.4000  16
   0  -2  -7 1633.12 58.5247  63
   0  -2  -7 1596.34 60.5400  61
   0  -2  -7 1559.20 60.3129  35
   0  -2  -7 1704.85 59.6837  31
   0  -2  -7 1646.52 58.8768  30
   0  -2  -7 1647.50 60.3689  34
   0   2   7 1522.92 62.6494  26
   0  -2  -7 1905.14 59.0857  49
   0  -2  -7 1651.34 59.4267   8
   0  -2  -7 1796.42 60.5348   7
   0  -2  -7 1590.33 60.5128  53
   0  -2  -7 1997.57 59.8283   1
   0  -2  -7 1559.53 59.7597  11
   0  -2  -8 6997.87 269.858  17
   0  -2  -8 7491.88 270.499  16
   0  -2  -8 7541.45 269.932  63
   0  -2  -8 7769.77 271.598  61
   0  -2  -8 7776.85 271.513  35
   0  -2  -8 7660.99 270.882  31
   0  -2  -8 7912.94 270.114  30
   0  -2  -8 7688.98 271.420  34
   0   2   8 7452.88 273.337  26
   0  -2  -8 7732.41 271.566  53
   0  -2  -8 7911.97 271.443   7
   0  -2  -8 7375.17 270.609   8
   0   2   8 7614.21 270.547   9
   0  -2  -8 7674.33 269.785  24
   0  -2  -8 7631.46 270.729  11
   0  -2  -9 7639.50 262.645  24
   0  -2  -9 7375.35 263.581  16
   0  -2  -9 7716.06 264.920  61
   0  -2  -9 7471.43 262.967  63
   0  -2  -9 7461.32 264.735  35
   0  -2  -9 7305.94 263.934  31
   0  -2  -9 7405.69 264.642  34
   0   2   9 7451.98 266.828  26
   0  -2  -9 7115.07 263.993   6
   0  -2  -9 6880.06 263.543   8
   0  -2  -9 7224.12 263.046  55
   0  -2  -9 7610.99 264.877  53
   0  -2  -9 7982.33 263.780   1
   0  -2  -9 7372.53 263.509  11
   0  -2 -10 148.090 12.9071   1
   0  -2 -10 197.188 12.4103  49
   0  -2 -10 155.335 14.4539  16
   0  -2 -10 144.756 16.8681  61
   0  -2 -10 151.401 15.7975  35
   0  -2 -10 148.000 15.9781  34
   0  -2 -10 143.708 14.2435  31
   0   2  10 148.193 22.2150  26
   0  -2 -10 152.746 13.3501   8
   0  -2 -10 181.044 19.2560   7
   0  -2 -10 132.359 13.8311   6
   0  -2 -10 175.967 11.3233  55
   0  -2 -10 129.044 16.5390  53
   0  -2 -10 186.280 9.87359  24
   0  -2 -11 200.029 15.4495  16
   0  -2 -11 203.746 14.2260  59
   0  -2 -11 199.881 17.5429  35
   0  -2 -11 200.862 14.3221   1
   0  -2 -11 208.978 18.1949  61
   0  -2 -11 170.412 14.5274  31
   0  -2 -11 212.320 18.2949  53
   0  -2 -11 153.888 13.6880   8
   0  -2 -11 259.510 21.5045   7
   0  -2 -11 147.602 15.1690   6
   0   2  11 241.845 23.8806  26
   0   2  11 289.036 26.2379  43
   0  -2 -12 4156.94 142.965  41
   0  -2 -12 4052.72 141.749  16
   0  -2 -12 4011.19 143.303  35
   0  -2 -12 3857.25 141.466  59
   0  -2 -12 3972.03 142.482  31
   0  -2 -12 3929.78 141.963  12
   0  -2 -12 3891.16 141.811   8
   0  -2 -12 3904.19 142.326   6
   0  -2 -12 4148.45 144.746   7
   0  -2 -12 4180.79 141.865   1
   0  -2 -12 3987.63 143.615  61
   0  -2 -12 4040.44 143.560  53
   0   2  12 3943.83 147.487  43
   0  -2 -13 15.7833 12.2879  37
   0  -2 -13 22.3841 14.2138  35
   0  -2 -13 5.77252 13.4989  16
   0  -2 -13 10.5198 11.8915  31
   0  -2 -13 41.4549 11.6855   1
   0  -2 -13 11.2358 15.0087  61
   0  -2 -13 9.95374 12.8769  12
   0  -2 -13 20.4475 18.3154   7
   0  -2 -13 22.5791 12.2287   6
   0  -2 -13 20.2039 15.4271  53
   0  -2 -13 0.29729 13.0065  41
   0  -2 -14 5252.45 195.009  14
   0  -2 -14 5751.87 195.353   6
   0  -2 -14 5255.05 195.335  31
   0  -2 -14 5353.29 196.420  53
   0  -2 -14 5250.10 196.369  61
   0  -2 -15 615.223 31.0840  14
   0  -2 -15 670.400 31.7609  12
   0  -2 -15 724.347 32.3703  37
   0  -2 -15 636.753 33.5545  35
   0  -2 -15 750.471 33.0118  41
   0  -2 -15 710.212 32.1899   6
   0  -2 -15 730.281 31.7269   1
   0  -2 -16 659.677 30.6831  14
   0  -2 -16 626.475 31.4153   1
   0  -2 -16 633.315 29.7309  27
   0  -2 -16 605.055 31.5246  37
   0  -2 -16 612.867 32.5551  53
   0  -2 -16 627.165 31.9931  41
   0  -2 -16 589.625 32.1607  61
   0  -2 -16 623.019 30.5068   6
   0  -2 -17 3605.16 137.179  14
   0  -2 -17 4078.97 137.341   1
   0  -2 -17 3659.13 136.220  27
   0  -2 -17 4080.32 137.994  37
   0  -2 -17 3709.23 138.322  53
   0  -2 -17 3641.01 137.630  41
   0  -2 -17 3704.16 138.433  61
   0  -2 -17 3667.59 136.735   6
   0  -2 -18 2617.35 97.8213  14
   0  -2 -18 2491.49 98.8173  41
   0  -2 -18 2522.38 99.4226  53
   0  -2 -18 2433.95 96.3648  27
   0  -2 -18 2745.40 98.8146  37
   0  -2 -18 2465.56 98.9935  61
   0  -2 -18 2653.22 98.1298   1
   0  -2 -19 29.6641 21.8375  61
   0  -2 -19 64.9956 22.4717  38
   0  -2 -19 51.8370 20.7735  37
   0  -2 -19 31.2169 21.3388  53
   0  -2 -19 31.9439 22.6249  51
   0  -2 -19 33.0866 16.5449  27
   0  -2 -19 42.2215 20.2768   1
   0  -2 -19 30.6926 19.7967  14
   0  -2 -19 41.5006 20.9510  41
   0  -2 -20 166.355 23.3309  14
   0  -2 -20 134.612 22.1409  13
   0  -2 -20 135.591 24.0456  51
   0  -2 -20 126.042 23.6648  53
   0  -2 -20 151.055 22.1123  61
   0  -2 -20 132.762 18.4485  27
   0  -2 -20 160.699 23.9847  41
   0  -2 -20 162.662 22.3734  37
   0  -2 -20 138.994 23.9262  38
   0  -2 -21 908.727 40.9850  13
   0  -2 -21 783.795 41.4241  14
   0  -2 -21 879.981 42.6748  51
   0  -2 -21 875.699 41.9099  53
   0  -2 -21 840.525 42.0551  41
   0  -2 -21 823.695 41.9618  37
   0  -2 -21 910.231 42.1032  38
   0  -2 -21 913.045 41.8909  25
   0  -2 -22 376.675 26.8479  13
   0  -2 -22 423.767 27.7246  51
   0  -2 -22 409.981 28.1753  53
   0  -2 -22 356.135 27.3375  37
   0  -2 -22 366.622 27.3242  38
   0  -2 -22 417.794 27.5172  25
   0  -2 -22 392.368 28.0499  41
   0  -2 -23 310.350 24.6323  25
   0  -2 -23 308.748 22.5216  40
   0  -2 -23 303.733 24.8097  41
   0  -2 -23 310.837 23.8772  13
   0  -2 -24-5.80035 17.6709  25
   0  -2 -24 9.68902 18.2497  51
   0  -2 -24-7.03001 15.0074  40
   0  -2 -24-1.87172 17.9015  41
   0  -2 -24-15.2404 19.0365  38
   0  -2 -24 26.9174 17.1296  13
   0  -2 -25 85.5388 18.5884  38
   0  -2 -25 58.6079 16.6504  25
   0  -2 -25 41.8374 17.6266  51
   0  -2 -25 64.8601 16.6606  41
   0  -2 -26 160.735 20.0142  18
   0  -2 -26 175.791 16.5082  25
   0  -2 -26 134.221 16.7923  51
   0  -2 -26 143.716 17.4331  38
   0  -2 -27 66.5559 12.3234  38
   0  -2 -27 60.6838 11.8460  51
   0   3 -28 463.216 22.5814  41
   0   3 -28 456.344 22.2134  51
   0   3 -27 81.0934 12.9923  38
   0   3 -27 97.8626 15.3446  18
   0   3 -27 106.204 14.5488  53
   0   3 -27 98.0804 16.2108  41
   0   3 -27 89.9104 16.0935  51
   0   3 -26 9.13528 16.3637  51
   0   3 -26 13.3576 14.2009  38
   0   3 -26 25.8836 17.6967  18
   0   3 -26 8.56584 16.2037  53
   0   3 -26 4.90455 17.7000  41
   0   3 -26-18.7647 15.4624  61
   0   3 -25 53.6788 18.7763  51
   0   3 -25 26.9146 18.7485  53
   0   3 -25 35.5800 15.7394  38
   0   3 -25 38.8246 18.6123  37
   0   3 -25 16.9753 20.0968  18
   0   3 -25 45.3928 17.5561  61
   0   3 -25 32.3010 19.4325  41
   0   3 -24 370.231 24.7092  38
   0   3 -24 393.699 28.9673  18
   0   3 -23 19.3406 19.0170  31
   0   3 -23 10.4403 19.9140  61
   0   3 -23 4.63861 20.2813  53
   0   3 -23-27.2214 17.8209  38
   0   3 -23-5.46927 18.9114  37
   0   3 -23-11.9499 20.9195  51
   0   3 -23 14.5625 19.4187  41
   0   3 -23-19.2154 17.7780  35
   0   3 -22 386.794 29.5738  53
   0   3 -22 429.935 29.5551  41
   0   3 -22 350.229 29.0846  61
   0   3 -22 383.061 28.2420  37
   0   3 -22 367.797 25.9607  38
   0   3 -22 388.620 26.8147  35
   0   3 -22 414.589 28.1685  31
   0   3 -21-0.94697 21.1621  37
   0   3 -21 9.49490 17.8785  25
   0   3 -21-2.72265 20.6084  34
   0   3 -21 10.9205 20.8312  35
   0   3 -21 2.03285 21.4911  13
   0   3 -21-7.63924 22.4357  61
   0   3 -21 7.54159 17.3070   1
   0   3 -21-21.2656 22.9248  53
   0   3 -21 23.3503 20.8459  41
   0   3 -21 24.5573 21.2292  31
   0   3 -21-0.46009 18.1111   8
   0   3 -20 212.332 26.2615  34
   0   3 -20 220.614 24.4114  31
   0   3 -20 206.744 23.6890   8
   0   3 -20 234.425 22.2119  25
   0   3 -20 263.131 27.0440  61
   0   3 -20 229.680 25.8304  53
   0   3 -20 267.533 25.8047  35
   0   3 -20 235.237 23.7694  37
   0   3 -20 247.513 25.1458  13
   0   3 -19 1773.61 74.5552  34
   0   3 -19 1783.53 73.3033  31
   0   3 -19 1820.26 74.8144  53
   0   3 -19 1776.95 74.5205  61
   0   3 -19 1869.21 72.9877   8
   0   3 -19 1806.87 71.0101   1
   0   3 -19 1895.68 72.7056  37
   0   3 -19 1925.96 73.9203  35
   0   3 -19 1839.79 72.7087  13
   0   3 -18 538.986 32.1284  34
   0   3 -18 553.943 31.3766  13
   0   3 -18 547.454 31.1156  31
   0   3 -18 600.624 30.8674  52
   0   3 -18 547.989 33.4550  61
   0   3 -18 585.476 29.8316  37
   0   3 -18 595.601 32.6124  35
   0   3 -18 500.258 27.6182   1
   0   3 -18 526.188 30.5052   8
   0   3 -17 44.8772 15.8125  56
   0   3 -17 34.5364 16.6169  14
   0   3 -17 52.3303 19.7256  13
   0   3 -17 55.5905 16.3989  52
   0   3 -17 33.3609 13.9617   1
   0   3 -17 5.06893 17.6396  19
   0   3 -17 25.1554 19.6572  61
   0   3 -17 18.4107 19.6546  34
   0   3 -17 39.4190 18.9656  35
   0   3 -17 30.3503 17.2306   8
   0   3 -17 28.5264 17.1516  31
   0   3 -16 11.2293 15.4350  31
   0   3 -16 9.64206 15.5045  14
   0   3 -16-0.32968 16.9201  13
   0   3 -16 1.17611 15.9272  19
   0   3 -16 18.7075 25.5692   7
   0   3 -16-4.32181 15.2666   8
   0   3 -16 19.7340 12.4855   1
   0   3 -16 2.55390 16.9855  34
   0   3 -16 15.9793 16.8691  35
   0   3 -15 418.118 23.8104   8
   0   3 -15 481.747 30.8918   7
   0   3 -15 413.952 23.6730  14
   0   3 -15 424.387 24.3844  13
   0   3 -15 436.093 20.6475   1
   0   3 -15 356.926 23.1871  56
   0   3 -15 391.019 25.5679  61
   0   3 -15 388.869 22.9479  52
   0   3 -14 95.5716 14.5966  52
   0   3 -14 117.777 23.4511   7
   0   3 -14 78.0381 15.1364   8
   0   3 -14 116.449 17.4856  61
   0   3 -14 97.2519 16.2014  19
   0   3 -14 98.4842 16.8607  35
   0   3 -14 78.9877 14.6063  56
   0   3 -14 114.857 11.2406   1
   0  -3  14 138.862 23.6332   2
   0   3 -14 112.381 13.7353  47
   0   3 -13 36.6889 14.5649  19
   0   3 -13 56.6213 13.3829  56
   0   3 -13 25.8782 14.2728  35
   0   3 -13 44.2794 9.59049   1
   0  -3  13 37.2615 13.2216  26
   0   3 -13 44.0202 12.0956  14
   0   3 -13 31.6024 14.1410  13
   0   3 -13 28.4097 12.6054   8
   0   3 -13 55.0528 18.7171   7
   0   3 -13 55.9472 12.5462  52
   0   3 -13 37.4327 12.4482  47
   0   3 -12 2751.73 101.755  35
   0   3 -12 2835.70 101.244  10
   0   3 -12 2764.75 100.923  47
   0   3 -12 2699.11 102.203   7
   0   3 -12 3046.07 100.549  14
   0   3 -12 2715.32 100.507  13
   0   3 -12 2862.55 101.583  19
   0   3 -12 2877.41 100.823  56
   0   3 -12 2842.04 100.754  52
   0   3 -11 3160.30 110.231  45
   0   3 -11 3098.02 108.415  42
   0   3 -11 3199.23 110.102  56
   0   3 -11 3093.73 109.666  58
   0   3 -11 3065.34 110.732  19
   0   3 -11 3063.31 110.988  35
   0   3 -11 3065.76 109.969  47
   0   3 -11 3082.93 109.714  14
   0   3 -11 3103.80 110.165  13
   0   3 -11 2953.66 108.019  27
   0  -3  11 2878.31 111.092  29
   0   3 -11 3153.90 110.401  10
   0   3 -11 3088.60 110.084   8
   0   3 -11 2753.79 110.652   7
   0   3 -11 3077.46 107.785  11
   0   3 -11 3178.28 109.141  50
   0   3 -10 1283.67 47.8039  42
   0   3 -10 1267.99 49.9052  45
   0   3 -10 1286.35 48.5430  50
   0   3 -10 1355.66 48.8239  58
   0   3 -10 1339.53 49.6456  56
   0   3 -10 1310.21 50.9559  35
   0   3 -10 1361.78 48.9857  14
   0   3 -10 1289.84 49.7059  13
   0   3 -10 1412.34 50.2664   8
   0   3 -10 1182.46 49.9647   7
   0   3 -10 1275.80 47.3252  27
   0   3 -10 1366.95 49.8367  10
   0   3 -10 1318.63 47.2183  11
   0   3 -10 1327.16 49.6852  47
   0  -3  10 1215.04 50.7230  29
   0   3  -9 42.4711 11.5208  10
   0   3  -9 63.8123 12.3853  56
   0   3  -9 70.0905 10.1153  58
   0   3  -9 54.2605 8.75492  42
   0   3  -9 57.7588 13.6276  45
   0   3  -9 49.7416 12.7633  47
   0   3  -9 53.4432 12.7253  13
   0   3  -9 45.8879 10.0407  14
   0   3  -9 48.8985 7.62833  27
   0  -3   9 39.8522 13.8205  29
   0   3  -9 70.7703 8.80872  50
   0   3  -9 49.1403 7.62499  11
   0   3  -9 46.7032 12.8405   7
   0   3  -9 38.9289 12.7495   8
   0   3  -8 141.620 10.6660  33
   0   3  -8 149.060 13.1304  45
   0  -3   8 149.530 11.7619  21
   0   3  -8 143.238 14.0728  47
   0   3  -8 161.111 12.3276  10
   0   3  -8 160.356 9.03422  11
   0   3  -8 165.404 8.91455  27
   0   3  -8 129.651 9.63732  50
   0   3  -8 162.106 12.7741  13
   0   3  -8 138.191 11.2521  14
   0   3  -8 143.225 11.1298  58
   0   3  -8 149.453 12.9727  56
   0   3  -7 2344.93 85.7103  33
   0   3  -7 2356.64 86.4971  13
   0   3  -7 2627.34 86.1038  14
   0   3  -7 2294.32 85.8740  28
   0   3  -7 2821.73 86.6225  10
   0   3  -7 2548.37 85.3357  11
   0   3  -7 2399.10 86.1745   7
   0   3  -7 2231.44 85.3137  50
   0  -3   7 2372.94 86.0978  21
   0   3  -7 2457.15 86.8692  45
   0   3  -7 2391.84 85.9869  58
   0   3  -7 2424.98 86.8088  56
   0   3  -6 1264.77 43.1169  32
   0   3  -6 1157.87 42.4596  33
   0   3  -6 1196.54 42.5537  14
   0   3  -6 1178.99 43.3669  13
   0   3  -6 1151.45 42.8489  28
   0   3  -6 1244.76 42.1212  11
   0   3  -6 1148.39 42.9764  10
   0   3  -6 1103.78 42.0582  50
   0  -3   6 1234.23 43.0198  21
   0   3  -6 1194.16 42.7765  58
   0   3  -6 1031.75 42.7180   7
   0  -3   5 486.993 19.6783  23
   0   3  -5 502.420 20.8264  13
   0   3  -5 550.666 18.9763  11
   0   3  -5 472.773 18.5883  50
   0   3  -5 508.171 19.9398  28
   0   3  -5 578.237 19.3732  44
   0   3  -5 532.409 19.7566  33
   0   3  -5 504.682 20.2982  32
   0   3  -5 423.598 19.6146   7
   0  -3   5 450.507 17.6468   3
   0   3  -4 709.181 28.1885  28
   0  -3   4 746.125 27.4635  23
   0   3  -4 720.572 27.1903  44
   0   3  -3 82.6519 9.27207   5
   0   3  -3 54.2027 10.9597  28
   0   3  -3 62.6053 6.61823   9
   0   3  -2 1779.00 62.2545   9
   0   3  -2 1741.31 63.2078   5
   0   3  -1 7640.65 249.254   9
   0   3  -1 8119.03 251.097  36
   0   3   0 119957. 4134.28   9
   0   3   0 123752. 4135.79  36
   0   3   0 120563. 4133.73   1
   0  -3   0 116061. 4134.10  23
   0   3   1 30032.9 1064.06   9
   0   3   1 30391.6 1065.83  36
   0  -3  -1 30881.8 1063.90  24
   0  -3  -1 31323.2 1063.85  23
   0   3   2 13080.8 462.592   9
   0   3   2 12528.7 464.669  26
   0  -3  -2 12853.6 462.250  24
   0  -3  -2 13176.3 462.207  23
   0   3   2 12347.9 464.434  36
   0   3   3 11055.9 367.116  43
   0  -3  -3 11008.2 363.920  23
   0  -3  -3 10601.6 364.197  41
   0   3   3 10758.0 364.518   9
   0  -3  -3 9638.57 363.487  17
   0  -3  -3 10752.0 363.885   1
   0  -3  -3 9148.40 363.309  15
   0   3   3 10741.4 366.946  26
   0  -3  -3 10613.2 364.559  53
   0  -3  -3 11140.4 363.981  24
   0  -3  -4 3801.18 129.104  24
   0  -3  -4 3754.03 129.059  23
   0   3   4 3822.28 129.797   9
   0   3   4 3842.91 133.005  43
   0  -3  -4 3644.50 129.596  41
   0  -3  -4 3391.33 129.214  16
   0  -3  -4 3297.52 128.688  17
   0  -3  -4 4078.74 129.296  37
   0  -3  -4 3890.57 129.184   1
   0  -3  -4 3263.93 128.501  15
   0   3   4 3613.17 132.376  26
   0  -3  -4 3669.59 130.034  53
   0  -3  -4 3851.84 129.567   7
   0  -3  -4 3668.18 130.071  61
   0  -3  -5 6968.90 235.046  24
   0  -3  -5 6821.96 234.938  23
   0   3   5 7301.07 235.857   9
   0   3   5 6269.34 238.384  43
   0  -3  -5 6596.87 235.535  41
   0  -3  -5 6171.28 234.671  17
   0  -3  -5 6532.09 235.248  16
   0  -3  -5 7573.80 235.420  37
   0  -3  -5 7516.16 235.368   1
   0  -3  -5 5811.71 234.460  15
   0   3   5 6444.40 238.087  26
   0  -3  -5 7443.05 235.848   7
   0  -3  -5 6259.73 235.897  53
   0  -3  -5 6171.42 235.872  61
   0   3   6 251.678 23.3826  43
   0  -3  -6 289.326 12.5770  23
   0  -3  -6 468.004 16.9960  49
   0  -3  -6 250.993 14.1558  41
   0   3   6 328.135 14.6448   9
   0  -3  -6 282.306 12.9244  17
   0  -3  -6 299.643 14.0886  16
   0  -3  -6 366.958 13.6201   1
   0  -3  -6 237.239 11.9094  63
   0  -3  -6 235.259 16.0217  61
   0   3   6 291.608 22.1135  26
   0  -3  -6 377.527 16.6337   7
   0  -3  -6 283.523 12.9075  24
   0  -3  -6 242.869 15.4748  53
   0  -3  -7 17163.3 600.389  41
   0   3   7 16754.5 600.183   9
   0  -3  -7 17379.9 599.293  23
   0  -3  -7 15850.7 599.229  17
   0  -3  -7 16526.3 599.791  16
   0  -3  -7 16574.2 600.729  53
   0  -3  -7 17142.9 600.842  61
   0  -3  -7 16850.3 599.167  63
   0  -3  -7 17880.8 599.475  24
   0  -3  -7 18339.7 600.871   7
   0   3   7 16756.9 603.060  26
   0   3   7 16459.7 603.375  43
   0  -3  -8 5896.74 204.079  24
   0  -3  -8 5736.38 203.913  23
   0   3   8 5593.10 209.257  43
   0  -3  -8 5886.58 205.448  41
   0   3   8 5527.18 205.001   9
   0  -3  -8 5339.24 203.963  17
   0  -3  -8 5602.10 204.653  16
   0  -3  -8 5822.50 203.944  63
   0  -3  -8 5795.68 205.898  61
   0  -3  -8 5558.94 205.303  11
   0   3   8 5438.22 208.414  26
   0  -3  -8 5725.89 205.867  53
   0  -3  -8 6429.97 204.909   1
   0  -3  -8 6024.76 205.617   6
   0  -3  -8 6299.79 206.182   7
   0  -3  -9 196.469 12.8077  49
   0   3   9 139.343 25.2557  43
   0  -3  -9 149.083 12.1039   1
   0  -3  -9 141.650 15.7732  61
   0  -3  -9 162.698 10.5821  63
   0  -3  -9 160.678 14.4079  41
   0  -3  -9 148.231 13.0686  16
   0  -3  -9 167.174 13.1186  37
   0  -3  -9 174.351 14.0846  11
   0  -3  -9 167.942 16.3477  53
   0  -3  -9 169.354 9.61035  23
   0  -3  -9 135.072 13.8630   6
   0   3   9 165.086 12.5374   9
   0   3   9 140.437 23.1341  26
   0  -3  -9 161.156 10.1079  24
   0   3  10 72.3350 24.2282  43
   0  -3 -10 45.3562 14.8152  61
   0  -3 -10 61.1411 12.6283  41
   0  -3 -10 46.9338 14.8395  53
   0  -3 -10 59.1673 11.2837  37
   0   3  10 30.3171 21.1410  26
   0  -3 -10 62.8569 12.1080  16
   0  -3 -10 61.1918 9.37589  63
   0  -3 -10 64.1112 16.2823   7
   0  -3 -10 68.5516 12.6414   6
   0  -3 -10 72.1339 11.6442   1
   0  -3 -10 72.4250 8.21148  24
   0   3  11 3698.78 146.323  26
   0  -3 -11 3989.76 142.451   6
   0  -3 -11 4287.60 142.001   1
   0  -3 -11 3916.65 143.198  61
   0  -3 -11 3905.99 143.213  53
   0   3  11 3755.42 147.420  43
   0  -3 -11 3935.34 141.519  16
   0  -3 -11 3878.67 142.696  41
   0  -3 -11 4356.23 142.564  37
   0  -3 -12 96.2282 13.0207   1
   0  -3 -12 93.5344 12.8660  16
   0  -3 -12 70.0747 16.1397  61
   0   3  12 74.1904 23.1681  43
   0  -3 -12 87.2817 13.1597  37
   0  -3 -12 74.6177 14.3491  41
   0  -3 -12 104.196 13.3428   6
   0  -3 -12 96.5666 15.9024  53
   0  -3 -13 1029.22 39.8835  37
   0  -3 -13 959.961 39.5642   1
   0  -3 -13 944.981 40.3338  41
   0  -3 -13 990.193 41.8985  61
   0  -3 -13 910.369 39.6450   6
   0  -3 -13 994.400 41.9335  53
   0  -3 -14 11.1594 14.2656   1
   0  -3 -14 0.31184 13.6124  37
   0  -3 -14 3.46396 14.0348   6
   0  -3 -15 548.411 29.9436  53
   0  -3 -15 564.764 28.3927  14
   0  -3 -15 551.456 29.1116   6
   0  -3 -15 584.483 28.6728  37
   0  -3 -15 636.601 31.6470  51
   0  -3 -15 577.607 29.7641  41
   0  -3 -15 522.017 26.4747   3
   0  -3 -15 589.616 28.8274   1
   0  -3 -15 600.057 30.6204  61
   0  -3 -16 9.54095 15.2902  14
   0  -3 -16-0.38466 17.0800   6
   0  -3 -16-22.3223 19.6632  61
   0  -3 -16 3.34439 16.4652   1
   0  -3 -16 24.0530 16.7643  37
   0  -3 -16-4.35576 18.9709  51
   0  -3 -16 0.41311 18.1637  41
   0  -3 -16-0.88343 19.3432  53
   0  -3 -17 1949.02 81.6435  53
   0  -3 -17 2064.63 81.0698  14
   0  -3 -17 2291.10 81.6743   1
   0  -3 -17 2096.67 81.8714  41
   0  -3 -17 2231.72 82.5419  51
   0  -3 -17 2135.36 80.4869  27
   0  -3 -17 1898.35 81.7026  61
   0  -3 -17 2175.89 81.6308  37
   0  -3 -17 2120.95 80.8963   6
   0  -3 -18 1561.11 67.4174  53
   0  -3 -18 1625.48 67.8671  41
   0  -3 -18 1664.84 68.4164  51
   0  -3 -18 1670.35 66.5675  14
   0  -3 -18 1585.69 67.9059  61
   0  -3 -18 1601.39 65.4940  27
   0  -3 -18 1799.66 68.0879  38
   0  -3 -18 1833.16 67.2220  37
   0  -3 -19 276.622 24.9810  41
   0  -3 -19 291.444 25.7754  51
   0  -3 -19 258.863 26.4139  53
   0  -3 -19 243.660 21.8790  27
   0  -3 -19 285.741 26.5804  38
   0  -3 -19 284.906 24.2909  37
   0  -3 -19 299.793 24.1116  14
   0  -3 -20 10.1829 19.7737  41
   0  -3 -20 4.93225 20.2942  51
   0  -3 -20 9.28972 21.3957  53
   0  -3 -20-0.38500 16.9622  27
   0  -3 -20-3.31358 21.5343  38
   0  -3 -20 1.85156 19.8575  37
   0  -3 -20 44.3499 19.4844  14
   0  -3 -21 54.9795 20.9133  14
   0  -3 -21 70.9273 21.4148  51
   0  -3 -21 52.6695 20.8304  41
   0  -3 -21 76.1415 20.9155  53
   0  -3 -21 30.9094 16.4611  27
   0  -3 -21 52.1221 19.9117  37
   0  -3 -21 37.1515 20.4689  38
   0  -3 -21 70.7015 21.3714  25
   0  -3 -22 38.8533 18.5892  51
   0  -3 -22 29.2123 20.6815  14
   0  -3 -22 24.4168 19.3914  13
   0  -3 -23 255.290 24.1515  38
   0  -3 -23 240.389 23.2627  51
   0  -3 -23 282.739 22.7663  25
   0  -3 -23 244.085 22.2955  13
   0  -3 -23 240.308 21.3663  40
   0  -3 -23 253.791 21.9031  41
   0  -3 -24 276.299 23.4277  38
   0  -3 -24 258.537 22.9312  51
   0  -3 -24 284.919 22.4350  25
   0  -3 -24 279.743 20.9982  13
   0  -3 -24 279.540 21.3364  41
   0  -3 -24 270.439 20.0290  40
   0  -3 -25 101.413 16.7208  25
   0  -3 -25 105.029 13.7320  40
   0  -3 -25 116.851 17.7378  51
   0  -3 -25 137.696 18.7160  38
   0  -3 -26 20.0123 13.1489  25
   0  -3 -26 14.7986 13.3085  51
   0  -3 -26 25.8055 14.3073  38
   0  -3 -26 26.8190 16.6210  18
   0   4 -28 39.9411 12.0899  41
   0   4 -28 35.9621 11.4323  51
   0   4 -27 120.961 15.7029  51
   0   4 -27 117.209 15.2913  53
   0   4 -27 110.230 16.3269  41
   0   4 -26 23.6526 17.6542  41
   0   4 -26 2.69128 15.9965  53
   0   4 -26 16.5166 16.6828  51
   0   4 -26 16.1051 12.5167  38
   0   4 -26 44.4007 15.7751  61
   0   4 -25 732.219 35.2865  61
   0   4 -25 727.077 35.6674  51
   0   4 -25 735.585 36.1082  53
   0   4 -25 639.455 32.6952  38
   0   4 -25 750.485 35.6525  37
   0   4 -25 776.472 36.3834  41
   0   4 -24 895.712 39.4025   8
   0   4 -24 863.002 38.8302  38
   0   4 -24 882.504 40.7349  37
   0   4 -24 821.389 41.7611  18
   0   4 -23 431.261 29.8262  41
   0   4 -23 473.445 31.5425  18
   0   4 -23 519.534 30.1665  61
   0   4 -23 538.729 30.6138  51
   0   4 -23 498.193 30.8032  53
   0   4 -23 444.475 28.2449  35
   0   4 -23 420.449 28.3907  37
   0   4 -23 460.839 29.8832  31
   0   4 -23 448.496 28.1897   8
   0   4 -22 294.849 26.3429  61
   0   4 -22 306.249 25.5243  41
   0   4 -22 302.198 28.0406  53
   0   4 -22 264.458 26.6300  34
   0   4 -22 315.358 26.2327  31
   0   4 -22 263.463 22.8224  38
   0   4 -22 291.531 25.3346  37
   0   4 -22 309.245 24.7714  35
   0   4 -21 293.283 24.6581   8
   0   4 -21 300.973 21.7271   1
   0   4 -21 224.025 26.9793  61
   0   4 -21 235.881 23.8615  35
   0   4 -21 241.100 24.8704  37
   0   4 -21 265.566 22.4186  38
   0   4 -21 237.302 26.0195  31
   0   4 -21 230.796 27.1511  34
   0   4 -21 185.049 26.2439  53
   0   4 -20 51.5055 21.2344  35
   0   4 -20 49.9318 23.4577  34
   0   4 -20 41.4357 21.6591  53
   0   4 -20 43.6249 19.2440  37
   0   4 -20 27.4606 21.9205  61
   0   4 -20 26.5257 20.7952  31
   0   4 -20 58.0048 19.5014   8
   0   4 -20 28.4109 22.6795  13
   0   4 -20 68.1541 17.0074   1
   0   4 -19 903.512 44.6525  34
   0   4 -19 862.761 42.4109  13
   0   4 -19 889.604 40.7367  52
   0   4 -19 946.153 39.4709   1
   0   4 -19 833.484 43.9586  61
   0   4 -19 874.130 41.2110  37
   0   4 -19 946.405 42.6752  35
   0   4 -19 854.524 42.7911  31
   0   4 -19 868.930 41.9275   8
   0   4 -18 710.344 35.4830  52
   0   4 -18 743.766 38.6319  34
   0   4 -18 787.408 37.7895  13
   0   4 -18 751.553 36.7731  31
   0   4 -18 731.160 33.6887   1
   0   4 -18 682.268 38.8936  61
   0   4 -18 774.863 36.9444  19
   0   4 -18 793.850 35.3630  37
   0   4 -18 704.346 37.5955  35
   0   4 -18 733.374 36.7373   8
   0   4 -18 678.377 35.0881  56
   0   4 -17 320.391 24.0971  52
   0   4 -17 407.460 26.6906  35
   0   4 -17 419.174 26.9400  19
   0   4 -17 363.024 26.2464  13
   0   4 -17 400.602 25.8819  31
   0   4 -17 429.617 25.7230   8
   0   4 -17 420.737 21.6452   1
   0   4 -17 359.038 23.0146  56
   0   4 -17 317.542 27.8020  61
   0   4 -17 420.383 27.5159  34
   0   4 -16 455.727 23.1015   1
   0   4 -16 467.853 27.5257  19
   0   4 -16 485.865 27.4084  35
   0   4 -16 483.977 28.1465  13
   0   4 -16 456.849 29.5474  61
   0   4 -16 477.329 33.4543   7
   0   4 -16 478.179 26.5704   8
   0   4 -15 16.7739 14.1360  56
   0   4 -15-6.11477 17.2759  13
   0   4 -15-8.17093 13.1824  47
   0   4 -15-8.25415 14.9728   8
   0   4 -15 14.1642 23.5247   7
   0   4 -15 28.1046 11.0172   1
   0   4 -15 2.27701 13.6849  52
   0   4 -14 173.940 15.2390  56
   0   4 -14 180.527 15.9973  52
   0   4 -14 167.954 18.3173  35
   0   4 -14 161.039 16.6862  47
   0   4 -14 190.639 23.0250   7
   0   4 -14 148.458 17.1282   8
   0   4 -14 159.688 17.9070  19
   0   4 -14 169.397 12.7296   1
   0   4 -13 1887.22 73.2055  19
   0   4 -13 1950.09 73.5184  35
   0   4 -13 1822.62 72.3816   8
   0   4 -13 1971.39 74.9601   7
   0   4 -13 1906.35 71.8723  14
   0   4 -13 1951.38 72.2670  13
   0  -4  13 1747.94 73.6987  29
   0   4 -13 1979.20 72.3800  47
   0   4 -13 2086.71 70.5095   1
   0   4 -13 2004.99 72.1324  56
   0   4 -13 1887.10 72.1529  52
   0   4 -12 37.7479 14.1168  13
   0   4 -12 47.2628 12.1894  14
   0  -4  12 57.6701 15.8634  29
   0   4 -12 59.5168 13.5627  45
   0   4 -12 73.6937 13.9875  47
   0   4 -12 48.2337 13.0931  10
   0   4 -12 68.0737 15.5736  35
   0   4 -12 47.0978 16.2120   7
   0   4 -12 52.7308 11.6907  58
   0   4 -12 62.7110 12.7887  56
   0   4 -11 983.383 40.8857  56
   0   4 -11 973.028 39.7745  58
   0   4 -11 1039.88 41.4402  47
   0   4 -11 1086.31 40.5317  14
   0   4 -11 1039.82 41.8218  13
   0   4 -11 948.021 39.1592  50
   0   4 -11 1010.08 41.7687  45
   0   4 -11 1167.49 42.2101   8
   0   4 -11 1071.22 42.0621   7
   0  -4  11 964.495 42.6734  29
   0   4 -11 1136.50 41.4011  10
   0   4 -10 655.023 27.6886  14
   0   4 -10 630.997 29.3827  13
   0   4 -10 698.755 29.9800   7
   0   4 -10 796.207 30.2965   8
   0   4 -10 722.047 30.2509  47
   0  -4  10 563.053 27.4074  21
   0   4 -10 560.869 26.0316  50
   0   4 -10 663.657 29.1298  45
   0   4 -10 629.292 26.2757  42
   0   4 -10 666.483 27.0194  58
   0   4 -10 654.264 28.9185  56
   0   4 -10 750.862 28.6799  10
   0   4  -9 39.7248 9.91635  33
   0   4  -9 54.8759 12.4487   7
   0   4  -9 42.3476 8.57256  50
   0   4  -9 42.8005 14.2041  45
   0   4  -9 28.4353 14.2615  47
   0   4  -9 34.1759 14.4006  13
   0   4  -9 42.3740 12.0131  10
   0  -4   9 29.6422 11.3560  21
   0   4  -9 24.3709 10.2254  58
   0   4  -9 24.5490 11.9206  56
   0   4  -8 1461.58 56.1647  13
   0  -4   8 1470.23 55.4731  21
   0   4  -8 1412.45 54.0361  50
   0   4  -8 1538.56 55.1211  28
   0   4  -8 1518.57 54.8724  33
   0   4  -8 1544.49 55.6439  10
   0   4  -8 1585.36 55.0083  58
   0   4  -8 1602.98 56.4253  56
   0   4  -7 15.2953 8.20857  33
   0   4  -7 8.11650 8.63555  32
   0  -4   7 9.21734 9.11723  21
   0   4  -7 14.9286 12.7155  13
   0   4  -7 19.6875 8.25921  58
   0   4  -7 12.8446 8.89725  28
   0   4  -7 9.95266 5.59878  50
   0   4  -7 23.6057 9.37737  10
   0   4  -7 16.9523 9.62973   7
   0   4  -6 6943.26 235.629  28
   0   4  -6 7418.06 234.836   9
   0   4  -6 6878.17 235.422  33
   0   4  -6 7048.42 235.620  32
   0   4  -6 6483.29 235.121  44
   0   4  -6 6997.97 235.370   7
   0  -4   6 6815.50 235.504  23
   0   4  -5 3525.79 119.450  28
   0   4  -5 3685.27 118.548   9
   0   4  -5 3024.98 118.292  50
   0   4  -5 3565.22 118.921   7
   0   4  -5 3468.92 119.227  18
   0   4  -5 3189.48 118.794  44
   0  -4   5 3617.98 119.288  23
   0   4  -5 3282.90 119.353  32
   0   4  -4 15560.9 516.987   9
   0   4  -4 14144.4 517.270  18
   0   4  -4 15761.3 517.889  28
   0   4  -4 14892.9 516.962   7
   0  -4   4 15472.7 517.321  23
   0   4  -4 13936.4 517.183  44
   0   4  -3 5741.20 210.847   5
   0   4  -3 6175.43 211.765  28
   0   4  -3 6014.63 210.281   7
   0   4  -3 6197.13 210.606   9
   0  -4   3 6188.51 210.699  23
   0   4  -2 21177.0 765.987   7
   0  -4   2 22490.2 766.507  23
   0   4  -2 21540.4 766.973   5
   0   4  -2 22677.6 766.571   9
   0   4  -2 23792.7 767.811  28
   0   4  -2 24689.4 769.736  60
   0   4  -1 53281.7 1886.31   1
   0   4  -1 57219.3 1890.23  60
   0   4  -1 53849.2 1886.37   7
   0   4  -1 58183.8 1889.07  36
   0  -4   1 56760.6 1887.02  23
   0   4  -1 56549.7 1887.19   9
   0   4   0 13611.4 468.157  60
   0   4   0 13261.9 466.745  36
   0  -4   0 13753.6 464.529  23
   0   4   0 12984.5 464.779   9
   0   4   1 574.232 25.1730  36
   0  -4  -1 475.556 17.7250  23
   0   4   2 5506.10 200.443   9
   0   4   2 5257.78 203.039  36
   0  -4  -2 5445.90 199.867  23
   0  -4  -2 5802.70 199.781   1
   0  -4  -3 14286.5 519.553  41
   0  -4  -3 13872.4 518.731  17
   0   4   3 15394.3 520.139   9
   0   4   3 15705.6 522.853  36
   0  -4  -3 15732.3 519.357   1
   0  -4  -3 14241.3 518.560  15
   0   4   3 15564.8 523.310  26
   0  -4  -3 15343.3 519.297  23
   0  -4  -3 15573.8 519.430  24
   0   4   4 669.211 35.1406  43
   0  -4  -4 771.683 27.0442  23
   0   4   4 904.522 28.7098   9
   0  -4  -4 691.509 27.6361  41
   0  -4  -4 655.891 26.2394  17
   0   4   4 663.002 34.0976  36
   0  -4  -4 761.065 27.1417  37
   0  -4  -4 852.035 27.4996   1
   0  -4  -4 647.331 25.9147  15
   0  -4  -4 751.588 27.4177  24
   0  -4  -4 616.456 27.6689  51
   0  -4  -4 927.769 28.1935  49
   0   4   4 703.035 35.0219  26
   0   4   5 2122.14 83.0174  43
   0  -4  -5 2118.17 76.2361  23
   0   4   5 2053.28 77.5518   9
   0  -4  -5 2085.93 77.0881  41
   0  -4  -5 1945.63 76.5057  16
   0  -4  -5 2025.61 75.8145  17
   0  -4  -5 2272.44 76.6449  37
   0  -4  -5 2201.40 76.6525   1
   0   4   5 2148.78 82.2995  26
   0  -4  -5 2102.11 77.6361  53
   0  -4  -5 2307.58 77.3285  51
   0  -4  -5 2147.36 76.5016  24
   0  -4  -6 9843.95 285.263  49
   0  -4  -6 8291.98 284.473  23
   0   4   6 8047.71 285.555   9
   0   4   6 8168.10 289.436  43
   0  -4  -6 7900.36 285.357  41
   0  -4  -6 7722.24 284.772  16
   0  -4  -6 7443.04 284.088  17
   0  -4  -6 8736.22 285.071  37
   0  -4  -6 8752.85 285.022   1
   0  -4  -6 7722.19 284.015  63
   0  -4  -6 8043.92 285.803  53
   0  -4  -6 8675.76 285.641  51
   0  -4  -6 8553.78 284.683  24
   0   4   6 7926.63 288.924  26
   0   4   7 487.140 31.5720  43
   0  -4  -7 559.393 21.4792  23
   0   4   7 595.154 23.5453   9
   0  -4  -7 524.875 23.8309  41
   0  -4  -7 561.923 22.5763  16
   0  -4  -7 542.967 21.4842  17
   0  -4  -7 563.875 22.6736  37
   0   4   7 522.917 31.3179  26
   0  -4  -7 479.553 24.7056  61
   0  -4  -7 515.972 20.6207  63
   0  -4  -7 460.602 24.7931  53
   0  -4  -7 565.259 22.0214  24
   0  -4  -7 563.049 24.3355  51
   0  -4  -7 626.445 23.2015  49
   0  -4  -8 2672.80 93.1947  23
   0   4   8 2499.65 94.7708   9
   0  -4  -8 2973.62 94.4802   1
   0   4   8 2610.12 100.865  43
   0  -4  -8 2537.77 94.7245  41
   0  -4  -8 2533.21 93.1352  17
   0  -4  -8 2503.00 93.9441  16
   0  -4  -8 2815.06 94.4999  37
   0  -4  -8 2444.11 95.6322  61
   0  -4  -8 2653.24 92.9201  63
   0  -4  -8 2645.25 95.1949   6
   0   4   8 2518.41 99.9123  26
   0  -4  -8 2751.43 93.5493  24
   0  -4  -8 2945.25 95.3977  51
   0  -4  -8 2452.18 95.3729  53
   0  -4  -9 1026.68 38.1313  23
   0   4   9 1038.36 49.3699  43
   0  -4  -9 1061.65 40.1836   1
   0  -4  -9 996.357 38.1735  63
   0  -4  -9 1080.70 42.2917  61
   0  -4  -9 1084.73 40.8809  41
   0  -4  -9 1012.14 39.6273  16
   0  -4  -9 1162.65 40.1472  37
   0  -4  -9 1059.28 40.9468  11
   0  -4  -9 1120.06 42.1075  53
   0  -4  -9 970.555 40.8903   6
   0  -4  -9 1056.31 38.7203  24
   0   4   9 1014.00 40.6000   9
   0   4   9 996.149 47.0396  26
   0  -4 -10 9188.61 293.672  37
   0  -4 -10 8069.02 292.714  16
   0  -4 -10 8030.55 294.318  53
   0  -4 -10 9278.47 294.464  51
   0  -4 -10 8139.94 293.807  41
   0   4  10 7670.53 298.324  43
   0  -4 -10 8091.80 293.900   6
   0   4  10 8212.81 293.415   9
   0  -4 -10 8019.71 294.273  61
   0   4  10 7894.07 297.902  26
   0  -4 -10 9180.76 293.472   1
   0  -4 -11 10.0866 14.5663  53
   0  -4 -11 6.40336 13.3103  51
   0  -4 -11 11.1409 11.4203  16
   0  -4 -11 15.0360 12.7207  41
   0  -4 -11 15.4514 12.1643   6
   0   4  11 10.5291 22.4293  43
   0  -4 -11 28.9423 12.1942   1
   0  -4 -11 8.74703 11.0306  37
   0  -4 -11 17.5513 14.2209  61
   0  -4 -12 122.458 17.0349  53
   0  -4 -12 143.196 16.3527  51
   0  -4 -12 140.022 17.0167  61
   0  -4 -12 181.119 16.4327   6
   0  -4 -12 135.036 16.0577  41
   0  -4 -12 208.245 15.0891   1
   0   4  12 117.752 24.7403  43
   0  -4 -12 147.573 15.1006  37
   0  -4 -13 1315.90 52.6382   6
   0  -4 -13 1212.59 53.4105  53
   0  -4 -13 1217.01 53.7891  61
   0  -4 -13 1376.40 53.4177  51
   0  -4 -14 196.437 18.2747   6
   0  -4 -14 184.273 18.5257  37
   0  -4 -14 162.491 18.5338  41
   0  -4 -15 542.483 27.6048  14
   0  -4 -15 485.272 29.6757  41
   0  -4 -15 551.706 30.2090  53
   0  -4 -15 528.899 28.4769   6
   0  -4 -15 542.845 28.3203   1
   0  -4 -15 578.187 28.6361  37
   0  -4 -15 525.702 30.6959  51
   0  -4 -15 592.044 30.6032  61
   0  -4 -16 405.882 25.8370  37
   0  -4 -16 359.605 27.3064  53
   0  -4 -16 367.538 26.8253  41
   0  -4 -16 393.094 23.2385   3
   0  -4 -16 435.094 26.1839   1
   0  -4 -16 382.727 24.6572  14
   0  -4 -16 434.571 26.2703   6
   0  -4 -16 441.809 27.1530  51
   0  -4 -17 58.7218 21.0754  51
   0  -4 -17 101.539 22.0571  38
   0  -4 -17 55.5416 18.5636  37
   0  -4 -17 90.5624 21.6021  53
   0  -4 -17 58.7632 19.0206  14
   0  -4 -17 98.1717 20.8002  41
   0  -4 -17 74.8167 19.1516  27
   0  -4 -18 1185.45 53.1220  51
   0  -4 -18 1200.13 52.5662  37
   0  -4 -18 1315.42 53.0389  38
   0  -4 -18 1217.02 52.8923  53
   0  -4 -18 1148.97 51.8032  14
   0  -4 -18 1208.75 50.5155  27
   0  -4 -18 1225.82 52.8298  41
   0  -4 -18 1203.18 51.6516   6
   0  -4 -19 561.000 32.7033  51
   0  -4 -19 524.753 31.2751  14
   0  -4 -19 552.376 31.2577  37
   0  -4 -19 568.252 33.0281  38
   0  -4 -19 515.567 29.5578  27
   0  -4 -19 510.899 31.9332  41
   0  -4 -20 356.920 25.9797  51
   0  -4 -20 286.426 22.7118  27
   0  -4 -20 346.888 26.7076  38
   0  -4 -20 315.134 25.6808  14
   0  -4 -20 300.607 25.6876  41
   0  -4 -21 61.7120 20.8798  25
   0  -4 -21 82.2483 21.0408  38
   0  -4 -21 56.5015 20.4238  51
   0  -4 -21 64.8164 18.6157  41
   0  -4 -22 1016.35 44.7755  14
   0  -4 -22 1065.25 43.5836  13
   0  -4 -22 954.096 43.0844  41
   0  -4 -23 117.733 18.6632  40
   0  -4 -23 133.699 18.1990  41
   0  -4 -23 143.203 20.1859  25
   0  -4 -23 119.017 18.9954  51
   0  -4 -23 133.652 21.0537  38
   0  -4 -23 123.083 18.4834  13
   0  -4 -24 0.27642 14.6725  40
   0  -4 -24 33.5479 17.4108  25
   0  -4 -24 36.8287 16.9120  51
   0  -4 -24 2.96453 17.5010  38
   0  -4 -24 2.31553 15.0060  13
   0  -4 -25 84.7593 15.5548  51
   0  -4 -25 92.7577 16.1738  25
   0  -4 -25 87.9286 16.3636  38
   0  -4 -25 86.3151 13.3042  40
   0  -4 -26-8.68498 9.80984  51
   0  -4 -26 9.89213 13.9613  18
   0  -4 -26 6.01795 12.0051  25
   0  -4 -26-17.5800 12.3424  38
   0   5 -28 27.2934 10.2727  51
   0   5 -28 44.4911 11.7182  41
   0   5 -28 34.2262 9.59753  53
   0   5 -27 6.25383 14.4259  41
   0   5 -27 6.89286 13.1063  51
   0   5 -27 1.74291 12.2272  61
   0   5 -27-5.61304 13.5238  53
   0   5 -26 28.6340 17.1507  41
   0   5 -26 39.7386 16.7885  53
   0   5 -26 43.8824 16.1145  51
   0   5 -26 36.8780 15.2751  61
   0   5 -25 32.1478 18.6524  41
   0   5 -25 24.1924 18.5999  53
   0   5 -25 20.6568 17.3141  51
   0   5 -25 22.4924 17.2450  61
   0   5 -25 46.7195 16.4972  37
   0   5 -24 99.8989 20.7254  41
   0   5 -24 91.5820 18.1115   8
   0   5 -24 103.964 17.9849  35
   0   5 -24 106.335 19.1194  37
   0   5 -24 116.689 20.2895  31
   0   5 -23 896.212 43.1113  31
   0   5 -23 913.119 43.1671  61
   0   5 -23 892.731 42.9619  51
   0   5 -23 974.674 43.6731  34
   0   5 -23 867.764 41.0362  37
   0   5 -23 816.031 43.6360  53
   0   5 -23 865.479 42.4375  41
   0   5 -23 931.212 41.5411   8
   0   5 -22 234.064 23.2897   8
   0   5 -22 215.718 24.1685  41
   0   5 -22 233.901 23.3610  37
   0   5 -22 205.421 23.4252  35
   0   5 -22 221.709 25.7950  53
   0   5 -22 219.958 24.5690  31
   0   5 -22 235.426 24.8541  61
   0   5 -22 214.013 25.7819  34
   0   5 -21 4.96354 20.8508  34
   0   5 -21 17.9423 19.7982  35
   0   5 -21 41.0891 21.8874  61
   0   5 -21 13.7188 21.6305  31
   0   5 -21 7.32812 16.5366  38
   0   5 -21 26.3657 19.7323  37
   0   5 -21 22.2738 19.3613   8
   0   5 -21 18.6657 22.9774  53
   0   5 -20 48.2179 18.0624  37
   0   5 -20 54.8254 23.5591  61
   0   5 -20 11.0125 23.0941  34
   0   5 -20 53.9339 20.5414  35
   0   5 -20 40.9114 20.9127  31
   0   5 -20 27.2802 20.3259   8
   0   5 -19 114.636 20.0768  37
   0   5 -19 120.522 24.2080  61
   0   5 -19 152.892 22.2753   8
   0   5 -19 132.117 23.1293  31
   0   5 -19 132.115 19.3608  56
   0   5 -19 99.5292 22.3937  19
   0   5 -19 132.785 25.1302  34
   0   5 -19 147.036 23.0200  35
   0   5 -19 173.639 17.6848   1
   0   5 -19 119.130 19.3409  52
   0   5 -18 7.95800 15.7415  37
   0   5 -18 21.2131 21.6732  61
   0   5 -18 25.2359 21.9874  34
   0   5 -18 6.28055 19.6153  35
   0   5 -18 6.34981 19.0700  31
   0   5 -18 14.9008 16.4610  56
   0   5 -18 11.5137 14.3700   1
   0   5 -18 6.82723 16.2089  52
   0   5 -18-8.02047 18.7182   8
   0   5 -18 13.2999 20.3310  19
   0   5 -17 455.269 30.1484  61
   0   5 -17 294.527 25.9658   8
   0   5 -17 458.647 29.6260  13
   0   5 -17 512.299 25.0461  56
   0   5 -17 347.148 27.7036  19
   0   5 -17 448.497 27.5439  35
   0   5 -17 358.735 21.5759   1
   0   5 -17 501.829 25.5120  52
   0   5 -16 1014.81 43.9405  13
   0   5 -16 983.862 43.7808  19
   0   5 -16 1010.76 39.1856   1
   0   5 -16 931.609 43.1987  35
   0   5 -16 968.716 48.2192   7
   0   5 -16 1036.47 43.4823   8
   0   5 -16 837.529 41.1772  52
   0   5 -15 4053.39 149.060  56
   0   5 -15 4013.37 150.455  19
   0   5 -15 4348.40 147.330   1
   0   5 -15 4068.55 149.854   8
   0   5 -15 4192.26 152.966   7
   0   5 -15 4152.59 150.642  35
   0   5 -15 4088.43 149.378  13
   0   5 -14 326.588 20.8545  52
   0   5 -14 350.568 27.1719   7
   0   5 -14 374.842 22.9392   8
   0   5 -14 354.647 20.7452  56
   0   5 -14 369.694 17.6246   1
   0   5 -14 371.469 21.8038  47
   0   5 -13 267.970 19.9346   8
   0   5 -13 294.406 24.7547   7
   0  -5  13 263.636 21.6280  29
   0   5 -13 337.459 19.9550  47
   0   5 -13 282.181 19.8337  45
   0   5 -13 314.426 19.2924  56
   0   5 -13 294.085 17.8382  58
   0   5 -13 292.221 15.2117   1
   0   5 -13 269.832 21.5070  35
   0   5 -12 18.1676 12.2820  10
   0   5 -12 32.7445 14.1962   8
   0   5 -12 46.9988 18.3370   7
   0   5 -12 18.9515 15.5661  13
   0  -5  12 47.8668 16.2064  29
   0   5 -12 22.2338 9.03749  50
   0   5 -12 22.1545 13.3664  47
   0   5 -12 29.4265 13.8582  45
   0   5 -12 25.3056 10.6358  58
   0   5 -12 34.1560 13.0349  56
   0   5 -12 42.2930 8.90230   1
   0   5 -11 535.868 26.2935  45
   0  -5  11 447.475 23.9764  21
   0   5 -11 596.986 26.9507   7
   0   5 -11 621.752 24.8929  10
   0   5 -11 411.802 22.2388  50
   0   5 -11 518.640 27.0128  13
   0   5 -11 609.689 26.9602  47
   0   5 -11 527.125 24.7485  56
   0   5 -11 501.003 23.0235  58
   0   5 -10 556.948 24.5705  33
   0   5 -10 535.308 23.4071  50
   0   5 -10 621.789 27.3395   7
   0   5 -10 614.023 28.2484  47
   0   5 -10 513.577 24.6161  58
   0   5 -10 576.997 27.1077  56
   0  -5  10 541.582 25.8450  21
   0   5 -10 591.027 22.2319   9
   0   5 -10 590.492 27.3370  45
   0   5 -10 627.250 26.0581  10
   0   5  -9 6957.71 240.208  33
   0   5  -9 7250.74 241.591  56
   0   5  -9 6842.07 240.324  58
   0  -5   9 6835.18 240.940  21
   0   5  -9 7315.16 239.170   9
   0   5  -9 6814.65 241.052   7
   0   5  -9 6993.02 240.848  10
   0   5  -9 6949.31 240.486  28
   0   5  -9 6093.25 239.325  50
   0   5  -8 20302.4 713.916  28
   0   5  -8 19746.5 713.602  58
   0  -5   8 20739.6 714.232  21
   0   5  -8 22288.8 712.932   9
   0   5  -8 21267.4 713.865  32
   0   5  -8 20564.0 713.654  33
   0   5  -8 21272.3 714.199  10
   0   5  -8 18767.2 712.879  50
   0   5  -7 11612.4 399.304  32
   0   5  -7 11768.4 399.240  33
   0   5  -7 11910.2 399.506  18
   0   5  -7 12445.3 398.520   9
   0   5  -7 10417.7 398.260  50
   0   5  -7 10509.9 398.964  58
   0   5  -7 11878.5 399.527  28
   0   5  -7 12306.6 399.489   7
   0  -5   7 11149.0 399.287  23
   0   5  -6 1136.47 42.4534   7
   0  -5   6 1223.09 42.9633  23
   0   5  -6 1052.76 41.2023  50
   0   5  -6 1251.58 41.6877   9
   0   5  -6 1032.86 42.6497  18
   0   5  -6 1140.23 41.7949  44
   0   5  -6 1197.99 43.4120  28
   0   5  -6 1226.22 42.9737  33
   0   5  -6 1121.68 42.8428  32
   0   5  -5 6153.02 241.248  50
   0   5  -5 6807.13 242.189  18
   0   5  -5 6412.61 241.707  44
   0  -5   5 7416.55 242.349  23
   0   5  -5 7370.68 241.989   7
   0   5  -5 7300.36 242.835  28
   0   5  -5 7993.94 241.921   9
   0   5  -4 15073.1 511.497  28
   0   5  -4 14699.5 510.161   7
   0   5  -4 15159.0 510.741   5
   0  -5   4 15676.7 510.765  23
   0   5  -4 15597.2 510.411   9
   0   5  -3 1454.17 52.6517   7
   0   5  -3 1469.40 53.3788   9
   0   5  -3 1496.69 55.3788  28
   0   5  -3 1425.65 53.5773   5
   0  -5   3 1593.27 53.3877  23
   0   5  -2 827.214 32.5250  28
   0   5  -2 757.969 29.9170   5
   0   5  -2 761.383 27.3404   1
   0   5  -2 819.326 36.7899  60
   0  -5   2 869.236 29.2835  23
   0   5  -2 813.608 29.5015   9
   0   5  -2 739.546 28.0865   7
   0   5  -1 409.515 16.9433   9
   0  -5   1 392.447 16.2071  23
   0   5  -1 365.567 22.3860  36
   0   5   0 6054.76 217.012  36
   0  -5   0 6245.34 214.115  23
   0   5   0 5898.21 218.642  60
   0   5   0 6156.21 214.582   9
   0  -5  -1 809.241 29.2046  23
   0   5   1 827.405 30.1416   9
   0   5   2 574.706 31.2427  36
   0  -5  -2 674.994 23.5622  38
   0  -5  -2 590.945 23.8594  23
   0   5   2 623.949 34.0859  60
   0   5   2 580.954 24.9199   9
   0  -5  -3 43.9697 8.56416  51
   0  -5  -3 74.5750 5.31454  17
   0   5   3 61.8286 10.8470   9
   0  -5  -3 47.9010 7.56380  38
   0   5   3 52.0107 19.7842  36
   0  -5  -3 61.6420 7.53911  23
   0  -5  -4 1984.17 63.9211  23
   0  -5  -4 1751.00 64.1373  51
   0  -5  -4 1724.60 64.2931  41
   0  -5  -4 1678.70 62.8336  17
   0   5   4 1957.06 65.4492   9
   0  -5  -4 1876.07 63.9753   1
   0  -5  -4 1743.57 63.6365  37
   0   5   4 1910.77 70.4966  36
   0  -5  -5 16.8870 7.29415  23
   0  -5  -5 9.19178 8.90229  51
   0  -5  -5 12.1918 9.95992  41
   0  -5  -5 18.4595 6.09739  17
   0  -5  -5 7.03764 9.01834  16
   0   5   5 13.5187 11.5470   9
   0   5   5 4.99878 22.0177  36
   0  -5  -5 7.85273 7.92852  37
   0  -5  -5 17.4254 8.95364   1
   0  -5  -6 29927.5 1001.67  23
   0  -5  -6 29524.1 1002.52  51
   0  -5  -6 28922.6 1002.53  41
   0  -5  -6 27650.1 1001.08  17
   0  -5  -6 28427.5 1001.93  16
   0   5   6 29522.8 1007.11  26
   0  -5  -6 29298.8 1002.01  37
   0   5   6 29005.4 1006.92  36
   0   5   6 30174.7 1003.16   9
   0   5   7 30.8484 22.4015  26
   0   5   7 21.4634 10.9943   9
   0  -5  -7 33.5040 8.26731  23
   0  -5  -7 20.9918 11.7525  51
   0   5   7 11.8375 23.1580  36
   0  -5  -7 22.2248 10.2672  37
   0  -5  -7 24.2993 7.81582  17
   0  -5  -7 15.6596 9.70221  16
   0  -5  -7 21.1833 11.7583  41
   0  -5  -7 40.9864 10.1188   1
   0  -5  -8 923.425 37.4552  41
   0  -5  -8 922.881 34.9476  17
   0  -5  -8 925.798 36.2324  16
   0   5   8 922.425 45.6951  36
   0  -5  -8 937.724 36.6309  37
   0  -5  -8 862.864 38.2684  53
   0  -5  -8 1033.74 37.0005   1
   0   5   8 908.863 46.4751  43
   0   5   8 939.341 37.8659   9
   0  -5  -8 968.248 35.2141  23
   0   5   8 949.597 45.4050  26
   0  -5  -8 995.418 37.5684  51
   0  -5  -9 33.6013 11.8811  41
   0  -5  -9 32.4375 10.0255  16
   0   5   9 20.0475 21.3069  26
   0  -5  -9 43.3139 14.3996  53
   0   5   9 30.1715 11.1011   9
   0  -5  -9 42.5635 12.4069   6
   0   5   9 28.7586 23.6419  43
   0  -5  -9 50.8449 7.70296  23
   0  -5  -9 41.6646 12.3457  51
   0  -5  -9 37.3143 11.3566   1
   0  -5  -9 49.8388 11.1538  37
   0   5   9 44.2566 24.1664  36
   0  -5 -10 875.854 34.6359  37
   0   5  10 883.020 45.1668  36
   0  -5 -10 895.638 37.2446  53
   0  -5 -10 730.099 35.6363   6
   0  -5 -10 880.060 35.5955  41
   0   5  10 864.964 44.9866  43
   0   5  10 865.863 43.2088  26
   0   5  10 813.359 34.9779   9
   0  -5 -10 862.091 34.8318   1
   0  -5 -10 921.656 36.2894  51
   0  -5 -11 635.257 26.5766  37
   0   5  11 544.898 36.7985  36
   0  -5 -11 620.543 27.8889   6
   0  -5 -11 592.909 27.5590  51
   0  -5 -11 546.334 27.5049  41
   0  -5 -11 688.138 27.8044   1
   0   5  11 509.684 36.8683  43
   0  -5 -11 494.076 28.1102  53
   0  -5 -12 1691.36 65.1226   6
   0  -5 -12 1777.28 65.3146  51
   0   5  12 1618.48 72.0496  36
   0  -5 -12 1711.27 64.2598  37
   0  -5 -12 1578.50 65.8827  53
   0  -5 -12 1772.47 64.8591   1
   0  -5 -13 535.224 27.1833   1
   0  -5 -13 475.159 27.4412  41
   0  -5 -13 573.162 27.7833   6
   0  -5 -14 89.0695 16.5737   6
   0  -5 -14 87.0654 17.4701  51
   0  -5 -14 72.3375 15.3330  37
   0  -5 -14 114.352 17.4848   1
   0  -5 -14 106.694 19.0980  53
   0  -5 -14 75.9795 17.6663  41
   0  -5 -15 463.211 26.2656   6
   0  -5 -15 448.365 27.9043  51
   0  -5 -15 453.111 27.9712  38
   0  -5 -15 462.377 25.9826  37
   0  -5 -15 433.897 25.4364  14
   0  -5 -15 430.307 28.1218  53
   0  -5 -15 441.276 27.0144  41
   0  -5 -16 2658.76 101.027  37
   0  -5 -16 2630.90 99.9761   3
   0  -5 -16 2592.37 100.533  14
   0  -5 -16 2712.38 102.106  51
   0  -5 -16 2618.95 101.561  41
   0  -5 -17 805.921 39.8509  51
   0  -5 -17 735.435 38.9902  14
   0  -5 -17 835.150 39.3601   6
   0  -5 -17 821.923 39.4320  37
   0  -5 -17 913.459 40.6020  38
   0  -5 -17 847.395 39.5210  41
   0  -5 -18 1876.09 73.3108  51
   0  -5 -18 1797.72 72.9462  14
   0  -5 -18 1764.45 71.9754  27
   0  -5 -18 1831.72 73.2199   6
   0  -5 -18 1800.55 72.7661  41
   0  -5 -18 2032.96 74.1371  38
   0  -5 -19 17.4537 19.7550  41
   0  -5 -19 12.8599 16.5801  27
   0  -5 -19 15.6284 18.1371  14
   0  -5 -19 23.3290 20.2292  38
   0  -5 -19 22.5319 20.3246  51
   0  -5 -20 96.5020 19.6863  41
   0  -5 -20 87.7933 20.4276  25
   0  -5 -20 80.9675 18.1862  27
   0  -5 -20 57.9216 20.1342  38
   0  -5 -20 98.3357 21.0068  51
   0  -5 -21-0.77658 17.2586  41
   0  -5 -21 26.6083 19.0738  14
   0  -5 -22 51.7092 19.2501  25
   0  -5 -22 44.9410 15.8213  27
   0  -5 -22 51.2298 18.1723  51
   0  -5 -22 48.4194 19.7594  38
   0  -5 -22 43.5391 19.3371  14
   0  -5 -22 42.9237 18.1218  13
   0  -5 -23 1007.84 43.0491  25
   0  -5 -23 977.541 43.1277  38
   0  -5 -23 899.271 42.0753  51
   0  -5 -23 970.947 42.0277  13
   0  -5 -24 66.0108 16.3834  25
   0  -5 -24 61.7215 14.8814  40
   0  -5 -24 56.6628 15.4456  51
   0  -5 -24 64.1703 16.6483  38
   0  -5 -24 66.0830 14.7284  13
   0  -5 -25 33.8607 11.8631  40
   0  -5 -25 24.7554 10.8031  51
   0  -5 -25 46.5915 14.0250  38
   0  -5 -25 29.9089 13.8921  25
   0   6 -28 5.93489 10.5312  41
   0   6 -27 6.24584 13.4973  53
   0   6 -27-24.5055 13.9103  41
   0   6 -27-0.21180 12.0312  61
   0   6 -27 0.21944 11.8532  51
   0   6 -26 161.452 18.4471  53
   0   6 -26 118.813 16.3305  51
   0   6 -26 150.482 18.4397  41
   0   6 -26 137.949 17.3099  61
   0   6 -25 29.4939 15.2851   8
   0   6 -25-3.41517 16.8716  61
   0   6 -25-15.0908 15.6395  37
   0   6 -25 2.01936 17.7340  53
   0   6 -25-13.0494 16.8060  41
   0   6 -25 17.1651 15.7420  51
   0   6 -24 149.628 21.5360  31
   0   6 -24 182.082 21.4846  61
   0   6 -24 180.317 22.7357  34
   0   6 -24 154.671 19.1099  35
   0   6 -24 149.410 21.2346  41
   0   6 -24 176.388 19.9245   8
   0   6 -24 166.428 19.5611  37
   0   6 -24 144.188 20.0189  51
   0   6 -23 51.8672 19.9338  53
   0   6 -23 31.3825 18.6400   8
   0   6 -23 12.0837 19.3722  61
   0   6 -22 477.947 31.5966  34
   0   6 -22 483.101 31.5120  61
   0   6 -22 508.367 29.6541   8
   0   6 -22 465.727 29.2280  41
   0   6 -22 433.603 28.0048  37
   0   6 -22 477.202 29.5534  35
   0   6 -22 467.814 30.8185  53
   0   6 -22 443.621 30.6169  31
   0   6 -21 287.818 28.0072  61
   0   6 -21 352.650 26.4829   8
   0   6 -21 299.519 24.4670  37
   0   6 -21 288.874 25.0598  35
   0   6 -21 313.793 27.6797  31
   0   6 -21 340.623 27.7345  34
   0   6 -20 1359.61 57.6445   8
   0   6 -20 1192.75 55.8673  52
   0   6 -20 1386.21 59.0906  19
   0   6 -20 1374.78 58.4117  31
   0   6 -20 1459.83 56.7225  37
   0   6 -20 1419.10 58.9214  35
   0   6 -20 1403.19 59.9949  61
   0   6 -20 1350.92 60.3762  34
   0   6 -19 14.2529 23.5904  34
   0   6 -19 23.3354 21.3375  35
   0   6 -19 16.3762 21.9202  31
   0   6 -19 41.0848 20.2772   8
   0   6 -19 21.7718 16.7171  52
   0   6 -19 24.4986 18.0284  37
   0   6 -19 2.52682 20.6497  19
   0   6 -19 13.5132 23.7427  61
   0   6 -18 608.033 33.6558  31
   0   6 -18 588.534 32.7235   8
   0   6 -18 543.596 31.2553  52
   0   6 -18 602.979 33.8125  19
   0   6 -18 672.116 36.7617  61
   0   6 -18 541.774 30.6045  56
   0   6 -18 701.619 31.6113  37
   0   6 -18 550.617 33.9596  35
   0   6 -17 4343.39 157.234  35
   0   6 -17 4546.39 157.181  19
   0   6 -17 3936.86 154.479  56
   0   6 -17 4772.01 156.709   8
   0   6 -17 4093.42 154.698  52
   0   6 -16 122.491 16.9488  52
   0   6 -16 168.434 19.4055  47
   0   6 -16 149.169 21.0570  19
   0   6 -16 142.503 21.2253  35
   0   6 -16 109.808 16.5750  56
   0   6 -16 163.853 20.8046   8
   0   6 -15 556.620 30.2991  35
   0   6 -15 556.041 31.0631  19
   0   6 -15 593.765 34.8382   7
   0   6 -15 563.998 30.6808   8
   0   6 -14 90.9337 14.4710  56
   0   6 -14 86.7309 15.4061  45
   0  -6  14 73.9780 19.0846  29
   0   6 -14 80.0016 22.5459   7
   0   6 -14 77.8304 17.6320   8
   0   6 -13 14.7908 15.6418  47
   0   6 -13 12.4878 12.8437  56
   0   6 -13 21.8599 11.3345  58
   0   6 -13 22.5833 14.5299  45
   0   6 -13 35.0630 16.0540   8
   0   6 -13 28.4727 20.0370   7
   0  -6  13 10.7787 16.6681  29
   0   6 -12 242.833 20.2569  47
   0   6 -12 273.776 19.5259  45
   0   6 -12 298.348 23.7046   7
   0   6 -12 272.314 16.2692  58
   0   6 -12 302.769 18.6327  56
   0   6 -12 294.732 14.9962  50
   0   6 -11 414.258 20.3876  58
   0   6 -11 424.588 22.7837  56
   0   6 -11 438.696 21.9729  10
   0   6 -11 421.941 20.4323  33
   0   6 -11 430.598 19.5850  50
   0   6 -11 428.833 24.2579  47
   0  -6  11 438.341 22.5869  21
   0   6 -11 454.417 23.2549  18
   0   6 -11 430.727 23.2455  45
   0   6 -11 490.595 25.7598   7
   0   6 -11 376.726 24.0834   8
   0   6 -10 11100.4 371.065  10
   0   6 -10 10189.2 370.367  28
   0  -6  10 10257.6 370.936  21
   0   6 -10 10877.9 370.870  18
   0   6 -10 9777.88 369.213  50
   0   6 -10 11880.1 369.188   9
   0   6 -10 10565.6 370.088  33
   0   6 -10 10260.1 371.175  56
   0   6 -10 10032.4 369.902  58
   0   6 -10 11150.9 371.580   7
   0   6  -9 29453.1 1011.24  10
   0   6  -9 29263.6 1010.67  33
   0   6  -9 31079.8 1011.78   7
   0   6  -9 31494.4 1009.84   9
   0  -6   9 29017.1 1011.47  21
   0   6  -9 30178.5 1011.16  18
   0   6  -9 26825.4 1009.66  50
   0   6  -9 27411.1 1010.41  58
   0   6  -9 28787.8 1010.91  28
   0   6  -8 3474.76 125.278  58
   0   6  -8 3690.66 126.152  28
   0   6  -8 3190.21 124.225  50
   0   6  -8 3426.13 125.894  18
   0   6  -8 3902.76 124.799   9
   0  -6   8 3878.38 126.899  21
   0   6  -8 3529.70 125.699  33
   0   6  -8 3557.60 125.594  32
   0   6  -7 86.8080 13.0576  28
   0   6  -7 98.9498 7.39986  50
   0   6  -7 90.8742 12.2774   7
   0   6  -7 94.2608 9.62717  44
   0   6  -7 95.2509 8.90040   9
   0   6  -7 118.753 13.6555  18
   0  -6   7 123.656 13.1888  23
   0   6  -7 104.153 12.8934  33
   0   6  -7 106.476 12.8136  32
   0   6  -6 7220.55 274.022  50
   0   6  -6 7492.04 275.495  32
   0   6  -6 8701.10 275.522   7
   0  -6   6 8758.58 275.747  23
   0   6  -6 7208.40 274.522  44
   0   6  -6 8323.53 276.129  28
   0   6  -6 8679.14 274.899   9
   0   6  -5 7004.47 228.887  28
   0   6  -5 7123.20 227.714   7
   0   6  -5 7581.72 227.700   9
   0   6  -5 5691.30 226.511  50
   0  -6   5 7434.19 228.348  23
   0   6  -5 5906.65 227.127  44
   0  -6   4 2866.09 91.7084  23
   0   6  -4 2659.80 93.0857  28
   0   6  -4 2634.47 90.8879   7
   0   6  -4 2495.39 91.1041   5
   0   6  -4 2611.94 91.1479   9
   0   6  -4 2303.66 90.7697  44
   0   6  -3 1072.92 35.3860   9
   0  -6   3 1214.46 35.5954  23
   0   6  -3 965.969 34.4166   7
   0   6  -3 1096.65 38.5814  28
   0   6  -3 1199.45 44.9877  60
   0   6  -3 981.351 35.3267   5
   0   6  -3 865.824 32.6981   1
   0   6  -2 1189.86 44.7676   5
   0   6  -2 1285.36 44.5079   9
   0   6  -2 1180.69 47.3738  28
   0  -6   2 1204.88 44.0458  23
   0   6  -1 1178.76 49.1479  60
   0   6  -1 1036.08 41.0195   9
   0  -6   1 1130.96 40.6237  23
   0   6  -1 1101.55 41.9675   5
   0   6  -1 1160.20 46.0882  36
   0   6   0 271.725 20.1945  36
   0   6   0 146.693 12.0112   9
   0   6   0 270.375 26.1599  60
   0   6   1 12718.5 433.107  60
   0  -6  -1 12329.9 426.965  38
   0   6   1 13039.4 431.317  36
   0   6   1 11474.8 428.029   9
   0  -6  -1 12621.3 427.501  23
   0   6   2 5505.83 197.579  60
   0  -6  -2 5573.57 190.406  51
   0   6   2 5623.22 195.106  36
   0  -6  -2 5518.55 190.098  38
   0   6   2 5132.45 191.300   9
   0  -6  -2 5405.50 190.384  23
   0   6   3 2223.94 96.6686  60
   0  -6  -3 2312.62 88.4568  51
   0  -6  -3 2539.08 88.4440  23
   0   6   3 2490.45 93.9954  36
   0  -6  -3 2645.57 88.3852  38
   0   6   3 2563.51 89.9923   9
   0  -6  -4 57998.7 2075.93  51
   0  -6  -4 62194.1 2075.86  38
   0   6   4 59605.5 2080.21  36
   0  -6  -4 59750.3 2075.63  23
   0   6   4 60273.0 2077.00   9
   0  -6  -5 14696.7 497.867  23
   0   6   5 14613.5 499.403   9
   0  -6  -5 13727.7 498.307  51
   0   6   5 14049.3 503.308  36
   0  -6  -5 15588.1 498.444  38
   0  -6  -5 13514.7 497.867  16
   0  -6  -6 598.764 23.7698  23
   0  -6  -6 573.654 24.9345  51
   0   6   6 624.716 26.9942   9
   0  -6  -6 570.469 24.0863  16
   0   6   6 578.594 35.1101  36
   0  -6  -6 597.397 25.2053  38
   0  -6  -6 553.605 25.2353  41
   0  -6  -7 2896.57 97.1758  23
   0  -6  -7 2575.26 98.3243  41
   0  -6  -7 2829.39 97.9847   1
   0   6   7 2707.21 99.1123   9
   0  -6  -7 2642.47 98.1474  51
   0  -6  -7 2992.30 98.5009  38
   0  -6  -7 2552.82 97.4486  37
   0   6   7 2691.09 105.028  36
   0  -6  -8 290.202 17.4655  41
   0  -6  -8 342.402 16.8381   1
   0   6   8 249.554 27.4553  36
   0  -6  -8 301.620 15.7359  37
   0  -6  -8 242.076 17.0879  51
   0  -6  -8 291.144 14.3717  23
   0  -6  -9 31.5746 7.99308  23
   0  -6  -9 24.5219 12.6922   6
   0  -6  -9 5.83485 12.0912  51
   0  -6  -9 15.0089 11.0847   1
   0  -6  -9 15.4242 11.9440  41
   0   6   9-2.99937 22.5481  36
   0  -6  -9 21.8541 10.6990  37
   0  -6 -10 286.457 19.3037   6
   0  -6 -10 261.852 18.5400  51
   0   6  10 271.156 18.4833   9
   0  -6 -10 324.754 17.6066   1
   0   6  10 269.569 28.5253  36
   0  -6 -10 270.090 18.3047  41
   0  -6 -11 10.4681 14.3787  41
   0  -6 -11 23.2984 14.2351   6
   0  -6 -11 21.9369 13.4835   1
   0  -6 -11 19.1931 14.2252  51
   0  -6 -12 6639.93 249.051   6
   0  -6 -12 7454.41 249.265  38
   0  -6 -13 37.2086 16.2862  51
   0  -6 -13 52.4469 16.7185  38
   0   6  13 43.4419 25.8496  36
   0  -6 -13 54.1287 16.8481  41
   0  -6 -13 42.5839 15.9876   6
   0  -6 -14 1134.34 47.5933  51
   0  -6 -14 1192.04 48.4577  38
   0  -6 -14 1147.95 47.6054   6
   0  -6 -14 1065.89 47.0940  41
   0  -6 -15 32.3861 17.5766  41
   0  -6 -15 6.59614 18.6885  51
   0  -6 -15 25.7527 18.7262  38
   0  -6 -15 28.7344 18.1137   6
   0  -6 -15 32.4314 16.0667  14
   0  -6 -16 5129.68 195.332  41
   0  -6 -16 5422.52 195.676  51
   0  -6 -16 5820.60 196.309  38
   0  -6 -16 5460.32 195.606   6
   0  -6 -16 5435.61 195.201  14
   0  -6 -17 1047.19 47.8198  41
   0  -6 -17 1142.21 49.5340  51
   0  -6 -17 1092.63 46.2517   3
   0  -6 -17 1058.63 47.6458  14
   0  -6 -17 1094.73 48.8799   6
   0  -6 -17 1181.90 48.7882  38
   0  -6 -18 1221.21 51.9936  27
   0  -6 -18 1186.00 50.7479   3
   0  -6 -18 1283.98 53.3309  38
   0  -6 -18 1225.77 52.0317  14
   0  -6 -18 1171.55 52.8327  51
   0  -6 -18 1346.36 53.0386   6
   0  -6 -19 264.331 22.7457   6
   0  -6 -19 263.858 23.5174  51
   0  -6 -19 315.940 24.6809  25
   0  -6 -19 234.697 22.4485  14
   0  -6 -19 259.061 21.7387  27
   0  -6 -19 238.324 24.1101  38
   0  -6 -20 0.40907 18.2603  51
   0  -6 -20 14.4517 17.9909  14
   0  -6 -21 1370.02 54.7062  38
   0  -6 -21 1414.19 54.4463  25
   0  -6 -21 1320.72 54.1565  14
   0  -6 -21 1243.93 52.3952  27
   0  -6 -21 1191.14 53.1649  51
   0  -6 -22 507.228 28.1812  40
   0  -6 -22 523.927 28.1245  38
   0  -6 -22 551.170 28.4595  25
   0  -6 -22 488.314 27.3068  13
   0  -6 -22 427.316 25.4467  27
   0  -6 -22 465.783 26.4997  51
   0  -6 -23 868.906 37.2477  13
   0  -6 -23 942.235 38.5336  25
   0  -6 -23 912.848 38.2678  38
   0  -6 -23 941.493 38.3526  40
   0  -6 -24 42.8450 13.6762  40
   0  -6 -24 47.8444 12.4205  13
   0  -6 -24 32.3313 15.0083  25
   0  -6 -24 48.2864 14.8237  38
   0  -6 -25 415.873 20.4756  25
   0   7 -27 342.551 19.3638  53
   0   7 -27 358.064 19.0622  41
   0   7 -27 331.233 17.9511  61
   0   7 -26 21.2673 14.7630  41
   0   7 -26 14.2885 15.6085  53
   0   7 -26 22.4096 14.0860  61
   0   7 -26 16.3635 13.3594  51
   0   7 -25 13.3857 15.5875   8
   0   7 -25-8.21125 17.8170  53
   0   7 -25 0.63090 14.7111  51
   0   7 -25 5.93122 15.7903  41
   0   7 -25-15.9556 14.1624  35
   0   7 -25 15.0293 16.6781  61
   0   7 -25-8.10998 17.2649  31
   0   7 -24-18.0973 17.1581   8
   0   7 -24-0.45749 19.4788  53
   0   7 -24 4.49725 16.0298  51
   0   7 -24 4.73086 16.1645  41
   0   7 -24-11.6523 19.0764  34
   0   7 -24 3.94618 15.5044  35
   0   7 -24 20.0684 18.0690  61
   0   7 -24-0.42203 18.5908  31
   0   7 -24 5.55163 15.5798  37
   0   7 -23 80.9703 17.0298  37
   0   7 -23 97.6222 18.6157  35
   0   7 -23 113.478 19.6206   8
   0   7 -23 62.4712 20.0193  53
   0   7 -22 24.9790 20.1853  31
   0   7 -22 35.3755 17.1632  37
   0   7 -22-8.50391 20.9653  61
   0   7 -22 20.8008 18.0671  35
   0   7 -22 20.7804 21.1436  34
   0   7 -22 52.0893 19.0319   8
   0   7 -22 10.7765 20.2974  53
   0   7 -21 522.292 31.5530  19
   0   7 -21 454.685 32.8022  61
   0   7 -21 473.345 31.6960  34
   0   7 -21 453.416 30.5867  31
   0   7 -21 491.854 27.8249  37
   0   7 -21 434.984 29.6800  35
   0   7 -20 948.422 41.7563   8
   0   7 -20 784.272 43.8650  61
   0   7 -20 703.756 38.1236  52
   0   7 -20 965.917 43.0681  19
   0   7 -20 902.364 41.9945  31
   0   7 -20 853.399 39.4439  37
   0   7 -20 858.229 41.6933  35
   0   7 -20 845.249 44.7053  34
   0   7 -19 33.7346 21.0765  19
   0   7 -19 18.3479 24.0191  61
   0   7 -19 36.9015 16.3766  52
   0   7 -19 26.6777 16.3303  37
   0   7 -19 34.7307 21.3724  35
   0   7 -19 31.1724 22.5715  34
   0   7 -19 66.3016 21.0871   8
   0   7 -19 63.4214 22.3185  31
   0   7 -18 735.345 33.7316  37
   0   7 -18 680.029 37.3315  35
   0   7 -18 583.331 32.6996  52
   0   7 -18 711.280 38.1031  19
   0   7 -18 839.290 37.6907   8
   0   7 -17 1630.84 61.4791  37
   0   7 -17 1546.65 64.1774  35
   0   7 -17 1574.49 65.3419  19
   0   7 -17 1451.40 61.3562  52
   0   7 -17 1640.76 64.1279   8
   0   7 -16 49.1062 20.2336  35
   0   7 -16 80.9039 20.4626   8
   0   7 -16 67.6767 21.8583  19
   0   7 -16 71.2754 18.9856  47
   0   7 -16 81.9396 15.6524  52
   0   7 -15 1190.50 49.6221  35
   0   7 -15 1137.04 48.0064  47
   0   7 -15 1111.82 47.5372  45
   0   7 -15 1059.98 48.6676   8
   0   7 -14 1342.63 56.2890  56
   0   7 -14 1535.82 61.0259   7
   0   7 -14 1479.08 58.3408   8
   0   7 -13 1415.70 56.6415  45
   0  -7  13 1445.44 59.0073  29
   0   7 -13 1393.90 56.6412   8
   0   7 -13 1483.70 59.1914   7
   0   7 -13 1335.45 53.9962  58
   0   7 -13 1469.64 55.5351  56
   0   7 -12 1674.80 69.5130  47
   0  -7  12 1849.70 68.5884  21
   0   7 -12 1799.08 68.0039  56
   0   7 -12 1708.44 66.5543  58
   0   7 -12 1730.45 69.1064   8
   0   7 -12 1824.13 69.3963  45
   0   7 -11 408.519 20.8516  33
   0   7 -11 439.118 25.9583   7
   0   7 -11 386.055 24.0052  45
   0   7 -11 481.008 19.4758  50
   0  -7  11 433.843 22.8027  21
   0   7 -11 405.186 21.3586  28
   0   7 -11 417.160 20.2484  58
   0   7 -11 444.331 23.5358  56
   0   7 -10 2757.54 86.3037   7
   0   7 -10 2530.39 82.0539   9
   0   7 -10 2042.05 81.4266  50
   0   7 -10 2583.98 84.6354  10
   0  -7  10 2334.95 84.5075  21
   0   7 -10 2164.94 83.0846  33
   0   7 -10 2276.33 83.5715  28
   0   7 -10 2060.63 82.4124  58
   0   7 -10 2280.86 84.7661  56
   0   7  -9 28717.8 848.721   7
   0   7  -9 27193.4 846.043   9
   0   7  -9 22994.1 845.361  50
   0   7  -9 25685.6 847.553  10
   0  -7   9 25359.4 847.778  21
   0   7  -9 23780.3 846.995  28
   0   7  -9 22086.8 846.167  58
   0   7  -9 23686.9 846.318  32
   0   7  -9 23117.7 846.553  33
   0   7  -8 89.0367 11.9942  32
   0   7  -8 100.985 13.0043  33
   0   7  -8 113.663 14.8441   7
   0   7  -8 88.3278 10.9825  58
   0   7  -8 82.5330 7.97338  50
   0  -7   8 102.746 13.7502  23
   0   7  -8 106.209 10.4733   9
   0   7  -8 100.433 13.8042  28
   0   7  -7 1060.42 42.1448  32
   0   7  -7 1119.49 42.5760  33
   0  -7   7 1185.70 43.1501  23
   0   7  -7 1057.56 40.2704  44
   0   7  -7 1149.56 43.1143  28
   0   7  -7 1024.27 39.4819  50
   0   7  -7 1153.22 40.9545   9
   0   7  -6 9197.84 350.515  32
   0  -7   6 11277.2 351.022  23
   0   7  -6 9273.64 348.779  50
   0   7  -6 10529.3 351.419  28
   0   7  -6 9462.69 349.377  44
   0   7  -6 11055.5 350.737   7
   0   7  -6 11385.0 350.210   9
   0   7  -5 3247.79 105.866   9
   0   7  -5 3047.36 105.725   7
   0   7  -5 2988.65 107.321  28
   0  -7   5 3216.30 106.295  23
   0   7  -4 2786.86 104.701  28
   0   7  -4 2621.19 101.637  44
   0   7  -3 23.7916 18.0356  28
   0   7  -3 26.9789 27.6609  60
   0   7  -3 22.2243 10.6985   9
   0  -7   3 13.7479 11.1860  23
   0   7  -3 19.1823 8.92330   5
   0   7  -3 18.4374 8.39059  44
   0   7  -2 1646.49 70.9956  60
   0   7  -2 1653.04 62.4128   5
   0   7  -2 1699.05 65.5603  28
   0   7  -2 1724.41 62.8104   9
   0  -7   2 1809.76 62.4104  23
   0   7  -1 4518.32 154.791  60
   0  -7   1 4477.42 147.742  23
   0   7  -1 4308.21 150.904  28
   0   7  -1 4251.95 148.439   9
   0  -7   0 124.222 11.7599  23
   0   7   0 137.111 13.4665   9
   0   7   0 127.236 28.7658  60
   0   7   0 144.900 22.2249  36
   0  -7  -1 38911.6 1336.36  23
   0   7   1 39892.4 1340.33  36
   0   7   1 37338.0 1337.33   9
   0   7   1 39078.9 1342.55  60
   0   7   2 6337.14 222.908  36
   0   7   2 6599.86 225.933  60
   0   7   2 5801.53 219.207   9
   0  -7  -2 6395.75 217.825  23
   0   7   3 82291.4 2835.86  36
   0   7   3 80890.7 2838.07  60
   0   7   3 80533.7 2832.53   9
   0  -7  -3 82755.2 2831.19  23
   0  -7  -4 11376.9 405.311  51
   0   7   4 11769.0 410.742  36
   0  -7  -4 12288.6 405.280  38
   0   7   4 12172.8 413.720  60
   0   7   4 11159.0 406.699   9
   0  -7  -4 11461.0 405.077  23
   0  -7  -5 13954.7 512.229  51
   0   7   5 14931.5 520.470  60
   0  -7  -5 14743.7 511.912  23
   0   7   5 15287.8 518.098  36
   0  -7  -5 15367.7 512.328  38
   0  -7  -6 4645.49 163.252  23
   0  -7  -6 4861.84 164.002  38
   0   7   6 4556.30 169.778  36
   0  -7  -6 4478.80 164.012  51
   0   7   7 1027.89 41.7975   9
   0  -7  -7 1083.29 38.9671  23
   0   7   7 1006.61 48.3993  36
   0  -7  -7 1055.48 40.2517  38
   0  -7  -7 946.623 40.1174  51
   0   7   8 263.093 19.1267   9
   0  -7  -8 315.117 18.1203  51
   0  -7  -8 291.061 15.2805  23
   0   7   8 308.955 28.8980  36
   0  -7  -8 333.284 18.1604  38
   0  -7  -9 1621.45 64.7305   6
   0  -7  -9 1718.97 61.8359  23
   0   7   9 1646.85 71.9764  36
   0  -7  -9 1781.03 63.8247  38
   0  -7  -9 1646.15 63.6131  51
   0   7   9 1716.70 65.0994   9
   0  -7 -10 583.016 27.5295   6
   0   7  10 520.718 27.3711   9
   0  -7 -11 601.586 28.7296  38
   0   7  11 633.826 38.8543  36
   0  -7 -11 543.610 29.4146   6
   0  -7 -12 1505.26 57.4011  38
   0   7  12 1465.04 66.5111  36
   0  -7 -12 1384.11 57.5366   6
   0   7  13 2492.96 104.452  36
   0  -7 -13 2674.50 96.3636  38
   0  -7 -13 2527.68 96.4201   6
   0  -7 -14 6961.17 240.178  38
   0  -7 -14 6410.01 239.754   6
   0  -7 -14 6852.47 239.207  14
   0  -7 -15 12628.7 453.597  14
   0  -7 -15 13319.2 454.748  38
   0  -7 -16 145.119 22.6543  38
   0  -7 -16 88.4450 21.1338   6
   0  -7 -16 102.815 19.9073   3
   0  -7 -16 122.301 19.0298  14
   0  -7 -17 937.014 41.4659  14
   0  -7 -17 900.034 41.1574   3
   0  -7 -17 905.314 43.0783  38
   0  -7 -17 1001.93 43.5594   6
   0  -7 -17 917.291 42.9079  27
   0  -7 -18 872.947 41.1579  14
   0  -7 -18 909.441 40.1814   3
   0  -7 -18 877.576 42.3170   6
   0  -7 -18 865.280 41.8749  38
   0  -7 -18 907.409 40.8619  27
   0  -7 -18 974.161 43.1658  25
   0  -7 -19 366.752 25.6200  27
   0  -7 -19 467.118 27.4667  25
   0  -7 -20 38.2634 17.2555  14
   0  -7 -20 32.2160 18.8481  38
   0  -7 -20 30.4680 16.6955  27
   0  -7 -20 33.6548 18.4769  25
   0  -7 -21 209.212 20.5690  14
   0  -7 -21 207.578 20.9877  25
   0  -7 -21 170.506 20.6176  38
   0  -7 -21 192.455 19.2714  27
   0  -7 -22 68.8909 15.8679  13
   0  -7 -22 72.9608 15.2910  27
   0  -7 -22 54.1420 16.7748  40
   0  -7 -22 60.6234 16.6448  38
   0  -7 -22 80.1745 17.3175  25
   0  -7 -23 42.0686 14.8389  40
   0  -7 -23 38.7832 12.9680  13
   0  -7 -23 61.6626 14.4819  38
   0  -7 -23 43.5550 15.0309  25
   0  -7 -24 844.572 33.0309  25
   0  -7 -24 764.687 32.4883  40
   0   8 -27-9.54335 10.9967  41
   0   8 -27 6.81663 10.5294  61
   0   8 -27-15.9980 11.7303  53
   0   8 -26 1.88883 14.0335  61
   0   8 -26 21.4730 13.4513  41
   0   8 -26 17.1456 13.2046   8
   0   8 -26 11.3681 10.8601  51
   0   8 -26 2.08522 15.0485  53
   0   8 -25 11.1506 16.3400  31
   0   8 -25 4.19668 14.8169   8
   0   8 -25 12.8780 16.6375  61
   0   8 -25 5.38470 15.0308  41
   0   8 -25 6.96916 17.1065  34
   0   8 -25 9.29180 16.6594  53
   0   8 -25-6.18378 13.2346  51
   0   8 -24 383.796 25.8527  31
   0   8 -24 430.130 24.8326   8
   0   8 -24 325.243 26.1750  53
   0   8 -24 350.753 22.9444  35
   0   8 -24 357.686 23.5467  41
   0   8 -24 384.686 26.2432  34
   0   8 -24 345.033 25.5454  61
   0   8 -24 349.696 22.8554  51
   0   8 -23 44.8545 17.5245  41
   0   8 -23 38.4558 16.7167  51
   0   8 -23 45.9648 16.0961  37
   0   8 -23 26.2415 17.0616  35
   0   8 -23 49.8153 19.6676  34
   0   8 -23 46.7809 18.7979   8
   0   8 -22 862.182 42.1279  34
   0   8 -22 835.876 41.9162  61
   0   8 -22 879.012 41.2232   8
   0   8 -22 820.155 41.1883  31
   0   8 -21 4.52555 19.5225  19
   0   8 -21 16.7174 22.1201  61
   0   8 -21 12.0201 15.9359  37
   0   8 -21 15.9182 20.3427  34
   0   8 -21 10.1748 17.5039  35
   0   8 -21-1.94626 19.7487  31
   0   8 -20 207.704 26.5625  34
   0   8 -20 197.759 23.4527  35
   0   8 -20 199.589 23.9964  19
   0   8 -20 160.380 25.9063  61
   0   8 -20 194.745 19.5729  37
   0   8 -20 153.398 22.4038   8
   0   8 -20 168.878 22.5189  31
   0   8 -19 798.492 42.8315  19
   0   8 -19 805.209 44.9863  61
   0   8 -19 909.015 38.7238  37
   0   8 -19 831.317 42.4970  35
   0   8 -19 856.199 42.6291  31
   0   8 -19 862.988 41.8992   8
   0   8 -18 840.987 40.5858   8
   0   8 -18 854.329 36.9419  37
   0   8 -18 782.080 41.1233  35
   0   8 -18 806.017 42.9164  19
   0   8 -17 9.15299 18.5082  47
   0   8 -17-2.03227 13.7762  37
   0   8 -17 9.49288 20.6101   8
   0   8 -17 3.02837 15.1579  52
   0   8 -17 3.64242 22.7555  19
   0   8 -17-9.69473 20.7463  35
   0   8 -16 212.368 23.8874  35
   0   8 -16 193.112 17.7828  52
   0   8 -16 254.280 24.7600   8
   0   8 -16 234.109 26.4128  19
   0   8 -16 191.203 22.0350  47
   0   8 -15 53.1668 20.5745  35
   0  -8  15 35.3441 21.7975  29
   0   8 -15 27.3170 19.7399  47
   0   8 -15 71.6292 19.9205   8
   0   8 -14 30.9498 18.6513  47
   0   8 -14 33.7311 19.8152   8
   0  -8  14 15.4507 20.2711  29
   0   8 -14 51.8800 17.4508  45
   0   8 -13 1337.42 58.4383  47
   0   8 -13 1372.15 58.0157   8
   0   8 -13 1486.92 54.3333  58
   0   8 -12 44.0412 10.7673  58
   0   8 -12 63.8278 15.0082  56
   0  -8  12 31.9912 15.7604  21
   0   8 -12 42.3119 17.7548  45
   0   8 -12 18.7507 18.5094   7
   0   8 -12 37.3118 17.7171   8
   0   8 -11 1735.26 64.0440  33
   0  -8  11 1814.09 65.9662  21
   0   8 -11 1618.68 64.5730  28
   0   8 -11 1730.72 65.7656  56
   0   8 -11 1577.19 62.8369  58
   0   8 -11 1879.10 67.1178   7
   0   8 -10 2653.45 94.7101   7
   0   8 -10 2376.47 91.6963  58
   0  -8  10 2755.50 94.4626  21
   0   8 -10 2800.87 91.6154   9
   0   8 -10 2415.24 93.0075  28
   0   8 -10 2366.54 92.4379  33
   0   8  -9 2741.51 108.075  58
   0  -8   9 3398.90 110.892  21
   0   8  -9 3289.22 108.336   9
   0   8  -9 2946.67 109.163  33
   0   8  -9 2941.79 109.471  28
   0   8  -8 3578.23 131.216  28
   0   8  -8 4312.77 130.188   9
   0   8  -8 3156.79 129.319  58
   0  -8   8 3971.53 131.556  23
   0   8  -8 3511.21 130.603  33
   0   8  -7 1711.12 69.3687  28
   0   8  -7 1996.51 67.8846   9
   0  -8   7 1972.03 69.2947  23
   0   8  -7 1704.19 68.5591  33
   0   8  -6 434.017 24.9606  28
   0   8  -6 467.841 21.7077   9
   0  -8   5 3842.30 140.789  23
   0   8  -5 3316.61 141.438  28
   0  -8   4 4278.36 142.953  23
   0   8  -4 3944.72 144.466  28
   0   8  -4 3863.09 142.598   9
   0   8  -3 20.4364 12.1257   9
   0   8  -3 15.3436 19.1164  28
   0  -8   3 9.21291 12.6640  23
   0   8  -2 26851.7 963.531  28
   0   8  -2 27283.3 961.643   9
   0   8  -2 28626.2 967.076  60
   0  -8   2 28343.4 961.329  23
   0   8  -1 5999.45 212.518  28
   0  -8   1 6144.45 209.167  23
   0   8  -1 5761.01 216.071  60
   0   8  -1 5807.96 209.688   9
   0   8   0 23046.7 806.877  28
   0   8   0 21594.4 804.807   9
   0   8   0 25242.5 808.733  36
   0  -8   0 23330.0 803.956  23
   0   8   0 24701.4 810.994  60
   0   8   1 13008.6 437.396  36
   0  -8  -1 12532.6 432.662  23
   0   8   2 8711.01 308.262  36
   0  -8  -2 8543.89 303.170  23
   0   8   2 9333.88 311.851  60
   0   8   3 3534.00 133.559  36
   0   8   3 3581.73 137.107  60
   0  -8  -3 3646.55 127.834  23
   0   8   4 2614.43 97.8302   9
   0   8   4 2675.65 102.401  36
   0   8   4 2678.56 106.219  60
   0  -8  -4 2722.47 95.6892  23
   0   8   5 97.4402 15.7303   9
   0   8   5 167.465 24.0427  36
   0   8   5 180.997 30.8116  60
   0  -8  -5 172.678 12.0955  23
   0   8   6 419.336 23.8262   9
   0   8   6 411.626 31.6513  36
   0   8   6 385.620 36.8596  60
   0  -8  -6 470.390 20.1471  23
   0   8   7 921.165 46.4775  36
   0   8   7 1014.83 52.0396  60
   0  -8  -7 916.442 34.9215  23
   0   8   8 2286.31 93.6607  60
   0  -8  -8 2253.04 81.9439   6
   0   8   8 2067.83 82.1911   9
   0  -8  -8 2228.17 79.6129  23
   0  -8  -9 4121.71 150.177   6
   0   8   9 4245.96 156.860  36
   0   8   9 4183.14 150.701   9
   0  -8 -10 175.123 18.6085   6
   0   8  10 208.578 29.3042  36
   0   8  10 209.219 18.8456   9
   0  -8 -11 551.047 28.7933   6
   0   8  11 634.070 38.6694  36
   0  -8 -11 536.084 28.3272  38
   0   8  11 562.826 29.7887   9
   0  -8 -12 5968.34 211.585   6
   0  -8 -12 6028.11 211.308  38
   0   8  12 5637.46 218.039  36
   0  -8 -13 5127.85 177.655  38
   0   8  13 4577.15 183.702  36
   0   8  14 2112.05 95.2461  60
   0  -8 -14 2178.46 80.0420  38
   0  -8 -14 2127.02 78.4327  14
   0  -8 -14 1861.02 79.3441   6
   0  -8 -15 260.241 22.7416  38
   0  -8 -15 305.089 23.9154   6
   0  -8 -15 261.866 20.7024  14
   0  -8 -16 91.4089 19.1991  38
   0  -8 -16 93.2879 18.4404   3
   0  -8 -16 93.9186 21.1680   6
   0  -8 -16 107.475 17.3872  14
   0  -8 -17 187.878 19.6655  14
   0  -8 -17 184.705 22.1615  25
   0  -8 -17 137.195 20.7490  38
   0  -8 -17 174.515 19.8553   3
   0  -8 -17 179.703 21.8714   6
   0  -8 -17 170.329 21.6857  27
   0  -8 -18 53.1741 16.6314  14
   0  -8 -18 51.7813 19.0859  25
   0  -8 -18 50.4307 16.0209   3
   0  -8 -18 56.4250 18.8351   6
   0  -8 -18 57.4932 18.0457  27
   0  -8 -19 7.01108 16.4112  14
   0  -8 -19 5.28655 17.4867  25
   0  -8 -19 5.57342 14.6259   3
   0  -8 -19 22.9510 17.3609  38
   0  -8 -19 9.64346 17.1054  27
   0  -8 -20 24.3563 16.6713  27
   0  -8 -20 9.59299 17.6077  25
   0  -8 -20 11.7936 16.5875  38
   0  -8 -20 20.9461 16.4278  14
   0  -8 -21 23.5465 15.2196  27
   0  -8 -21 1.88675 17.1771  40
   0  -8 -21 0.29892 16.3120  25
   0  -8 -21 25.7074 15.1993  38
   0  -8 -21 22.7821 14.1279  64
   0  -8 -22-2.24243 14.3898  25
   0  -8 -22-2.09786 15.5675  40
   0  -8 -22-8.14463 13.1028  38
   0  -8 -22 8.77071 13.3301  13
   0  -8 -22-8.91911 12.8774  27
   0  -8 -23 10.4891 11.6319  25
   0  -8 -23-3.61125 12.6319  40
   0   9 -27-10.6108 11.0909  53
   0   9 -26 24.8725 13.1934  61
   0   9 -26 32.7323 11.5012  41
   0   9 -26 5.39193 13.8621  53
   0   9 -25 33.6771 16.5597  34
   0   9 -25 51.1534 16.6827  53
   0   9 -25 31.7214 15.9228  31
   0   9 -25 41.9886 14.7963   8
   0   9 -25 26.5682 15.4839  61
   0   9 -25 5.23545 13.6862  41
   0   9 -24 90.1357 18.8851  34
   0   9 -24 73.7777 14.9681  35
   0   9 -24 79.0426 18.3661  61
   0   9 -24 74.3783 18.7880  53
   0   9 -24 87.9375 17.6215  31
   0   9 -24 94.7980 18.1788   8
   0   9 -24 82.1776 15.8958  41
   0   9 -23 574.834 31.8859  34
   0   9 -23 500.063 31.5295  61
   0   9 -23 524.509 28.9248  35
   0   9 -23 490.615 31.8723  53
   0   9 -23 606.672 31.3201   8
   0   9 -23 566.788 30.9061  31
   0   9 -23 584.107 29.2153  41
   0   9 -22 5.08441 20.1678  61
   0   9 -22 29.6243 19.6417   8
   0   9 -22 12.8020 17.2334  35
   0   9 -21 98.1417 19.6817  35
   0   9 -21 85.8669 21.6540  34
   0   9 -21 124.217 20.9945   8
   0   9 -21 78.7882 21.8683  61
   0   9 -21 91.4168 20.4968  31
   0   9 -21 110.270 20.9132  19
   0   9 -20 1013.56 47.2059  19
   0   9 -20 969.963 46.3346  35
   0   9 -20 979.512 48.0027  34
   0   9 -20 1052.88 45.8208  31
   0   9 -20 962.547 48.4605  61
   0   9 -19 0.99548 19.4941   8
   0   9 -19 22.8452 20.3376  31
   0   9 -19-12.3024 22.4067  19
   0   9 -19-1.53966 20.2965  35
   0   9 -18 13.4081 20.4396   8
   0   9 -18 5.99440 23.6392  19
   0   9 -18 10.4571 20.0397  35
   0   9 -17 1133.63 52.7768  19
   0   9 -17 1061.77 50.7735   8
   0   9 -17 1110.72 49.7541  47
   0   9 -17 1153.74 51.5374  35
   0  -9  16-6.33886 23.5802  29
   0   9 -16 14.5071 20.3910  47
   0   9 -16 18.8515 21.8542  35
   0   9 -16 10.6576 19.9513   8
   0   9 -15 245.904 25.6690   8
   0  -9  15 208.378 26.2721  29
   0   9 -15 170.330 23.7480  47
   0  -9  14 186.719 25.7599  29
   0   9 -14 205.652 24.1332  47
   0   9 -14 220.905 22.3853  45
   0   9 -14 223.165 23.0602   8
   0   9 -13 3230.35 124.848  47
   0   9 -13 3248.48 123.385  45
   0   9 -13 3571.87 124.388   8
   0   9 -12 3024.13 112.685   8
   0   9 -11 3086.44 109.717  10
   0   9 -11 2908.95 108.486  33
   0   9 -10 12.4137 12.9498  33
   0   9 -10 2.95114 14.5566  10
   0   9 -10-8.23938 10.0427   9
   0   9 -10 10.5056 14.1217  28
   0  -9  10 22.7880 15.7732  21
   0  -9   9 4127.10 135.321  21
   0   9  -9 3365.66 132.996  33
   0   9  -9 3480.79 133.738  28
   0   9  -9 3988.16 132.599   9
   0   9  -8 2405.92 94.0518  33
   0  -9   8 2742.62 94.8502  23
   0   9  -8 2437.32 94.6672  28
   0   9  -8 2700.99 93.0892   9
   0   9  -7 1868.19 76.1834  28
   0  -9   7 2221.11 76.3747  23
   0   9  -6 6462.10 247.553  28
   0  -9   6 7576.18 247.524  23
   0  -9   5 25.7249 13.8271  23
   0   9  -5 19.7110 15.5104  28
   0  -9   4 243.517 17.4762  23
   0   9  -4 263.895 21.1142  28
   0  -9   3 4980.47 170.753  23
   0   9  -3 4577.28 172.820  28
   0   9  -2 2984.26 112.903   9
   0  -9   2 3336.73 112.649  23
   0   9  -2 3022.63 115.312  28
   0   9  -2 3180.58 120.596  60
   0   9  -1 6343.02 238.015   9
   0  -9   1 7003.56 237.493  23
   0   9  -1 6797.14 240.712  28
   0   9  -1 7137.49 245.001  60
   0   9   0 2436.54 91.2775   9
   0   9   0 2302.33 98.6288  60
   0  -9   0 2581.80 89.8419  23
   0   9   0 2493.54 93.8997  28
   0   9   1 44.9607 19.3828  28
   0  -9  -1 29.6442 11.6248  23
   0   9   1 27.5785 21.7518  36
   0   9   1 30.8863 13.4742   9
   0   9   1 39.7429 27.3399  60
   0  -9  -2 2213.71 79.4890  23
   0   9   2 2290.46 86.6037  36
   0   9   2 2200.85 81.6736   9
   0   9   2 1973.65 90.1548  60
   0  -9  -3 1193.04 43.6898  23
   0   9   3 1138.04 52.8262  36
   0   9   3 1109.60 46.4537   9
   0  -9  -4 5787.39 197.016  23
   0   9   4 5506.92 203.501  36
   0   9   4 5364.33 199.089   9
   0   9   4 5555.60 207.080  60
   0  -9  -5 653.543 26.8405  23
   0   9   5 544.408 29.8865   9
   0   9   5 631.577 43.9653  60
   0   9   6 270.487 20.5311   9
   0   9   6 298.015 36.2214  60
   0   9   7 391.703 32.3595  36
   0   9   7 374.567 24.0088   9
   0   9   8 178.271 19.5594   9
   0   9   8 213.640 28.0139  36
   0  -9  -8 227.581 18.7369   6
   0  -9  -8 201.137 14.7712  23
   0   9   9 700.064 35.1843   9
   0   9   9 723.834 49.8819  60
   0  -9  -9 838.333 35.3852   6
   0   9   9 689.083 43.0259  36
   0   9  10 70.5346 34.1115  60
   0   9  10 56.6538 25.6513  36
   0  -9 -10 85.0284 17.4684   6
   0   9  10 83.3650 18.1251   9
   0   9  11 1639.95 67.7140   9
   0   9  11 1853.87 76.2492  36
   0  -9 -11 1665.42 67.5611   6
   0   9  11 1962.29 86.0774  60
   0   9  12 910.216 49.4964  36
   0   9  12 823.192 56.9372  60
   0  -9 -13 1225.72 51.7773   6
   0   9  13 1190.98 59.7843  36
   0  -9 -13 1225.47 49.8920  14
   0   9  13 1259.91 69.2241  60
   0  -9 -14 8454.67 300.482  14
   0  -9 -14 8594.79 301.563   6
   0  -9 -15 2044.59 82.1954  14
   0  -9 -15 2144.35 84.2259   6
   0  -9 -16 47.2252 15.4459  14
   0  -9 -16 44.7398 19.0056   6
   0  -9 -16 70.5921 18.6127   3
   0  -9 -16 73.2694 17.9150  25
   0  -9 -17 986.917 45.0311  27
   0  -9 -17 1058.01 45.1067   6
   0  -9 -17 1039.44 44.1401   3
   0  -9 -17 1031.52 43.9959  14
   0  -9 -18 19.8031 15.7093  14
   0  -9 -18 13.3684 17.6262  27
   0  -9 -18 4.21061 16.4665   6
   0  -9 -18 15.6103 16.4721  25
   0  -9 -18 11.0485 15.6166   3
   0  -9 -19 56.5405 15.8129  14
   0  -9 -19 67.7879 16.9519  27
   0  -9 -19 56.3009 14.4289   3
   0  -9 -19 69.9007 17.0170  25
   0  -9 -20 34.1954 17.0089  40
   0  -9 -20 10.0732 15.4071  27
   0  -9 -20 2.54467 15.0056  25
   0  -9 -21 92.2700 16.8331  40
   0  -9 -21 68.8304 13.9281  64
   0  -9 -21 82.6421 14.3062  27
   0  -9 -21 97.6363 14.7609  25
   0  -9 -22 30.0979 12.9654  40
   0  -9 -22 7.53773 11.5140  25
   0  10 -26 52.0496 12.1476  61
   0  10 -26 42.4154 12.9982  53
   0  10 -25 52.3238 15.8113  34
   0  10 -25 73.5501 14.1263   8
   0  10 -25 37.0233 14.6407  61
   0  10 -25 55.4633 15.8929  53
   0  10 -25 41.8721 12.6217  41
   0  10 -25 56.5907 15.0395  31
   0  10 -24 34.8929 17.4958  34
   0  10 -24 29.3161 16.1012   8
   0  10 -24 30.0364 17.1357  61
   0  10 -24 39.2622 17.6797  53
   0  10 -24 27.3026 13.4142  41
   0  10 -24 36.4185 16.5923  31
   0  10 -23-9.36576 14.4885  35
   0  10 -23-3.82335 18.6884  34
   0  10 -23-8.54173 17.8239   8
   0  10 -23-5.51815 14.2222  41
   0  10 -23-0.42237 17.8341  61
   0  10 -23 21.8541 18.7395  53
   0  10 -23-1.54162 17.2609  31
   0  10 -22 311.577 24.7894   8
   0  10 -22 286.442 21.6898  41
   0  10 -22 285.955 25.6874  34
   0  10 -22 295.297 22.5122  35
   0  10 -22 303.314 23.2827  31
   0  10 -22 302.911 23.6142  19
   0  10 -21 4.73446 21.2469  61
   0  10 -21 23.8722 19.1011   8
   0  10 -20 69.0702 20.1546   8
   0  10 -20 57.7028 19.0713  31
   0  10 -20 65.3044 21.8390  61
   0  10 -20 49.3911 19.5973  35
   0  10 -20 46.5602 20.8125  19
   0  10 -19 65.4150 22.2209  19
   0  10 -19 34.1350 20.3016  31
   0  10 -19 59.7653 20.6147  35
   0  10 -18 1139.50 52.5384  19
   0  10 -18 1076.59 50.5235  35
   0  10 -18 1149.88 51.0726   8
   0  10 -17 152.235 26.4620  19
   0  10 -17 153.227 23.5500   8
   0  10 -17 116.991 22.0915  47
   0  10 -17 137.780 23.3140  35
   0  10 -16 2860.09 111.754  47
   0  10 -16 3198.20 112.117   8
   0  10 -16 2852.44 112.497  35
   0 -10  16 2832.65 114.015  29
   0  10 -15 190.591 25.4111  47
   0 -10  15 186.336 26.4069  29
   0  10 -15 201.991 24.0170   8
   0  10 -14 666.323 34.7192   8
   0  10 -14 557.190 36.0975  47
   0  10 -13 1714.98 74.5565  47
   0  10 -13 1798.94 73.3099   8
   0  10 -13 1806.52 73.3878  45
   0  10 -12-1.74976 15.7013  28
   0  10 -12-5.12697 20.3385   8
   0 -10  12 9.33481 17.2319  21
   0 -10  11 26.5968 17.6451  21
   0  10 -11 6.48671 15.1488  28
   0  10 -11 24.8881 15.3519  10
   0 -10  10-8.02700 16.4818  21
   0  10 -10 1.01059 15.0715  28
   0  10 -10 9.03271 11.1296   9
   0  10  -9 202.185 15.5637   9
   0  10  -8 1170.53 44.3741   9
   0  10  -8 1038.52 44.9746  33
   0  10  -7 1928.35 71.7419   9
   0  10  -6 561.198 25.4144   9
   0  10  -6 476.641 28.3882  28
   0  10  -5 1266.69 50.4095   9
   0  10  -5 1206.88 52.5256  28
   0 -10   4 2494.35 89.8178  23
   0  10  -4 2332.02 91.1358  28
   0  10  -4 2465.22 89.9425   9
   0 -10   3 145.448 16.3104  23
   0  10  -3 134.765 21.6818  28
   0  10  -3 114.348 15.6392   9
   0  10  -2 127.252 16.0291   9
   0  10  -2 99.4547 21.3753  28
   0 -10   2 130.181 14.9171  23
   0  10  -1 5910.04 219.743  60
   0 -10   1 6209.86 211.417  23
   0  10  -1 5952.47 214.290  28
   0  10  -1 5760.41 212.495   9
   0  10   0 107.062 16.2945   9
   0  10   0 96.4967 29.7621  60
   0  10   1 120.022 16.6569   9
   0  10   1 111.558 30.9955  60
   0  10   2 7243.88 257.210   9
   0  10   2 7282.26 264.435  60
   0  10   3 1951.87 74.4202   9
   0  10   3 1891.47 84.9865  60
   0  10   4 1562.01 64.6572   9
   0  10   4 1772.73 70.4596  36
   0 -10  -5 7.30563 12.3177  23
   0  10   5 10.2459 24.8512  36
   0  10   5 4.89495 16.7218   9
   0  10   6 207.108 36.8008  60
   0  10   6 128.613 19.9728   9
   0 -10  -6 163.161 15.9022  23
   0  10   6 165.189 29.1048  36
   0  10   7 2513.58 111.382  60
   0 -10  -7 2819.99 97.1861  23
   0  10   7 2439.48 99.5590   9
   0  10   7 2751.20 106.041  36
   0 -10  -7 2662.75 98.7628   6
   0  10   8 30.2735 35.4912  60
   0 -10  -8 22.1239 13.1933  23
   0  10   8 28.4979 18.9463   9
   0 -10  -8 32.0777 15.6682   6
   0  10   8 8.65542 25.6607  36
   0  10   9 2535.10 104.216   9
   0 -10  -9 2914.04 101.417  23
   0 -10  -9 2943.70 103.191   6
   0  10   9 2670.55 110.015  36
   0  10   9 2491.47 114.666  60
   0  10  10 170.307 20.4346   9
   0 -10 -10 160.398 19.0471   6
   0  10  10 177.977 30.1265  36
   0  10  10 108.378 37.4862  60
   0  10  11 62.4710 17.6052   9
   0  10  11 60.5041 36.3180  60
   0  10  11 71.6168 28.4043  36
   0 -10 -12 171.336 20.1254   6
   0 -10 -12 169.093 16.9846  14
   0  10  12 194.667 39.0283  60
   0  10  12 161.131 30.2282  36
   0 -10 -13 6714.39 239.632  14
   0 -10 -13 6999.38 241.287   6
   0  10  13 6511.55 246.140  36
   0 -10 -14 1888.07 73.2044  14
   0 -10 -14 1977.47 75.3315   6
   0 -10 -15 814.372 37.9294   3
   0 -10 -15 785.579 37.4406   6
   0 -10 -16 953.488 40.1747  14
   0 -10 -16 877.983 40.7305   3
   0 -10 -16 946.966 41.7593   6
   0 -10 -17 149.579 19.2760  27
   0 -10 -17 109.199 16.4180  14
   0 -10 -17 133.584 18.0450   3
   0 -10 -17 139.473 19.2230   6
   0 -10 -18 13.4167 14.5990  25
   0 -10 -18 23.3621 15.8922  27
   0 -10 -18 4.35916 14.3589  14
   0 -10 -18 6.89622 14.6341   3
   0 -10 -19 6.94602 16.8787  40
   0 -10 -19 19.4008 15.8175  27
   0 -10 -19 17.4883 14.3203  25
   0 -10 -20 977.707 38.1376  40
   0 -10 -20 817.373 36.7010  64
   0 -10 -20 947.429 37.4450  27
   0 -10 -20 858.322 35.8818  25
   0 -10 -21 69.6600 13.2404  40
   0 -10 -21 68.3331 12.5457  27
   0 -10 -21 45.7175 11.4156  64
   0 -10 -21 51.6011 12.1060  13
   0  11 -26 123.071 11.4151  61
   0  11 -26 163.926 13.1043  53
   0  11 -25 49.6879 13.4560  61
   0  11 -25 71.8546 13.3159   8
   0  11 -25 60.3623 14.5103  34
   0  11 -25 58.2845 14.6482  53
   0  11 -25 52.7898 13.4373  31
   0  11 -24 22.4508 15.6606  61
   0  11 -24 30.0965 11.4526  41
   0  11 -24 28.7516 14.6937   8
   0  11 -24 36.9128 16.4681  34
   0  11 -24 20.5868 16.2253  53
   0  11 -24 17.7325 14.8495  31
   0  11 -23 45.1260 13.2217  41
   0  11 -23 39.0594 15.9311  31
   0  11 -23 35.8385 16.4838   8
   0  11 -23 16.4390 17.7790  61
   0  11 -23 30.0595 18.2239  34
   0  11 -23 31.1036 13.4495  35
   0  11 -22 57.0508 14.4211  41
   0  11 -22 62.1793 19.1644  34
   0  11 -22 51.4070 15.7189  35
   0  11 -22 59.6774 18.0264  19
   0  11 -22 95.9768 18.4853   8
   0  11 -22 51.0496 17.3738  31
   0  11 -22 53.0381 19.9603  61
   0  11 -21 6.76259 18.3260  19
   0  11 -21 3.02592 19.0836   8
   0  11 -21 2.46189 17.5463  31
   0  11 -21 13.1169 16.7873  35
   0  11 -21 1.44784 20.4140  34
   0  11 -20 43.9953 19.2652   8
   0  11 -20 70.5151 21.9807  61
   0  11 -19 217.958 23.6944  35
   0  11 -19 189.260 21.6654  31
   0  11 -19 249.686 24.8290  19
   0  11 -18 52.9522 22.4293  19
   0  11 -18 48.4365 19.3230  47
   0  11 -18 22.2346 20.5856  35
   0  11 -17 252.914 25.0751  35
   0  11 -17 243.935 26.9047  19
   0 -11  17 243.097 28.8135  29
   0  11 -17 209.979 24.8550  47
   0  11 -17 230.368 24.7595   8
   0 -11  16 2279.01 89.9151  29
   0  11 -16 2113.63 87.1477  47
   0  11 -16 2117.38 87.6724  35
   0  11 -16 2299.36 86.2016   8
   0  11 -15 875.044 41.5143   8
   0  11 -15 759.530 43.3127  47
   0 -11  15 869.227 45.6109  29
   0  11 -14 60.8209 23.5518  47
   0  11 -14 79.6718 21.6209   8
   0  11 -13 53.3510 20.0186  45
   0 -11  13 94.0667 21.7770  21
   0  11 -13 59.2389 21.4730   8
   0  11 -12 1137.47 51.8340  28
   0 -11  12 1317.22 55.2256  21
   0  11 -11 7.40113 15.6896  28
   0 -11  11 19.6419 18.3862  21
   0  11 -11-9.37473 17.9558  10
   0  11 -10 102.321 16.7918  33
   0  11 -10 144.887 15.3569   9
   0  11 -10 96.0258 18.5377  28
   0 -11  10 133.578 20.5673  21
   0  11  -9 407.124 22.0031   9
   0  11  -9 369.158 24.4957  28
   0 -11   9 435.327 26.5508  21
   0  11  -8 350.228 24.6536  33
   0 -11   8 415.890 25.3505  23
   0  11  -8 375.309 25.8599  28
   0  11  -7 47.3689 17.0061  33
   0  11  -7 34.6002 17.2410  28
   0  11  -7 37.6470 14.5731   9
   0 -11   7 53.1530 17.0392  23
   0  11  -6 729.328 33.1064   9
   0  11  -6 679.617 35.7550  28
   0  11  -5 52.9753 17.8209  28
   0 -11   5 65.9141 17.0275  23
   0  11  -5 44.4782 15.8946   9
   0  11  -4 2302.10 82.4564   9
   0 -11   4 2264.94 82.4217  23
   0  11  -3 108.322 21.3966  28
   0 -11   3 118.155 17.7340  23
   0  11  -3 117.003 17.3439   9
   0  11  -2 38.5800 21.4995  28
   0 -11   2 67.1226 16.0597  23
   0  11  -2 53.2186 16.7869   9
   0  11  -1 168.399 18.7882   9
   0  11  -1 133.212 22.5069  28
   0 -11   1 175.280 17.8608  23
   0  11   0 631.003 34.3957   9
   0  11   0 666.015 38.1209  28
   0  11   1 537.888 29.3168   9
   0  11   1 514.698 32.7694  28
   0 -11  -1 511.646 26.2516  23
   0  11   2 2744.99 103.097   9
   0  11   2 2637.35 105.270  28
   0 -11  -2 2826.45 101.087  23
   0  11   3 2122.89 86.7453  28
   0  11   3 1923.20 92.4111  60
   0  11   3 2001.00 83.0694   9
   0  11   4 9.88071 33.7336  60
   0  11   4 26.0503 19.2198   9
   0  11   4 17.8136 25.4424  28
   0 -11  -4 30.6964 15.3481  23
   0  11   5 1938.69 80.6053  28
   0 -11  -5 2102.47 74.4750  23
   0  11   5 1787.06 76.8229   9
   0  11   5 1863.12 86.5617  60
   0  11   5 2014.35 83.3233  36
   0 -11  -6 68.7591 14.8019   6
   0  11   6 21.6333 18.4892   9
   0  11   6 48.7001 26.1125  28
   0  11   6 61.5525 34.2590  60
   0  11   6 31.6416 29.1417  36
   0 -11  -6 32.5118 15.2073  23
   0 -11  -7 582.843 28.7336  23
   0  11   7 505.864 31.3323   9
   0 -11  -7 589.561 28.9347   6
   0  11   7 541.314 40.5892  36
   0 -11  -8 9922.46 324.707  23
   0  11   8 8659.34 336.023  60
   0  11   8 8352.26 326.669   9
   0 -11  -8 9269.41 325.346   6
   0  11   8 9414.96 332.145  36
   0  11   9 2122.06 97.8239  60
   0  11   9 2118.42 85.0513   9
   0  11   9 2353.76 92.3588  36
   0 -11 -10 96.0968 17.8041   6
   0  11  10 104.400 20.6211   9
   0  11  10 79.1710 29.5972  36
   0  11  10 94.1136 36.1561  60
   0  11  11 86.5435 29.5949  36
   0  11  11 47.7303 36.8855  60
   0  11  11 87.1333 27.3870  28
   0 -11 -11 137.393 19.1061   6
   0  11  11 86.4815 18.9170   9
   0  11  12 2429.44 102.108  28
   0 -11 -12 2721.41 97.9659   6
   0  11  12 2580.44 104.638  36
   0  11  13 3632.42 144.804  28
   0 -11 -13 4092.07 142.237   6
   0  11  14 327.405 29.5384  28
   0 -11 -14 398.400 24.2824   6
   0 -11 -15 193.957 20.4682   3
   0 -11 -15 175.761 20.1667   6
   0 -11 -16 69.2235 16.6725   3
   0 -11 -16 62.3477 16.7459   6
   0 -11 -16 94.9565 18.0588  27
   0 -11 -17 84.0097 16.4875   3
   0 -11 -17 107.370 15.8736   6
   0 -11 -17 104.506 18.3411  40
   0 -11 -17 92.5926 17.5380  27
   0 -11 -18 51.6712 15.9902  40
   0 -11 -18 55.3296 15.6453  27
   0 -11 -19 370.542 20.8718  40
   0 -11 -19 347.220 20.7966  27
   0 -11 -20 2.59196 12.0121  40
   0 -11 -20 26.0801 11.7774  27
   0 -11 -20 14.2056 11.0586  64
   0  12 -25 328.032 17.6124  34
   0  12 -25 285.583 17.4161  53
   0  12 -24 99.2474 15.4812  34
   0  12 -24 75.8866 13.7083  31
   0  12 -24 102.872 14.4799   8
   0  12 -24 82.9336 15.7773  53
   0  12 -24 87.7368 14.9342  61
   0  12 -23-1.00297 16.0404  61
   0  12 -23 9.07037 14.4563  31
   0  12 -23 19.9421 16.1949  34
   0  12 -23 3.12925 14.8713   8
   0  12 -22 22.8102 16.6893   8
   0  12 -22 3.24013 16.1412  19
   0  12 -22-9.10085 17.3424  61
   0  12 -22 28.6270 17.5773  34
   0  12 -22-2.13775 13.3853  35
   0  12 -22-4.34088 15.4874  31
   0  12 -21 180.192 18.4513  31
   0  12 -21 216.085 21.3250   8
   0  12 -21 158.918 21.8693  34
   0  12 -21 139.350 18.3587  35
   0  12 -21 151.517 21.4578  61
   0  12 -21 207.251 21.6961  19
   0  12 -20 476.679 30.0668  19
   0  12 -20 493.685 27.0880  31
   0  12 -20 516.474 29.6218   8
   0  12 -19 138.763 22.0433   8
   0  12 -18 145.465 21.6865  35
   0  12 -18 181.605 21.6168  47
   0  12 -18 200.289 25.1010  19
   0  12 -18 231.028 22.8791   8
   0  12 -17 67.2201 20.5036  35
   0 -12  17 59.8363 24.3755  29
   0  12 -17 36.5272 23.6153  19
   0  12 -17 79.1333 21.6109  47
   0 -12  16 253.082 29.5131  29
   0  12 -16 238.426 27.4575  47
   0  12 -15 285.977 25.4362   8
   0 -12  15 252.737 29.2550  29
   0  12 -15 254.156 27.5195  47
   0  12 -14 72.3434 20.6959   8
   0  12 -14 82.8133 26.1476  47
   0  12 -13 975.344 46.1262   8
   0 -12  13 950.105 45.4532  21
   0  12 -12 3075.60 99.5486   8
   0 -12  12 2774.84 99.7042  21
   0  12 -11 3547.15 124.993   8
   0 -12  11 3651.85 125.539  21
   0  12 -10 62.6305 16.5269   9
   0  12 -10 59.0116 18.3606  28
   0  12 -10 25.1323 15.8386  33
   0 -12  10 38.5081 20.1308  21
   0  12  -9 76.6694 17.6141   9
   0  12  -9 83.5578 19.6762  28
   0  12  -9 67.8873 17.9414  33
   0 -12   9 78.8074 21.2923  21
   0  12  -8 1197.89 55.8106  28
   0 -12   8 1398.03 56.4161  23
   0  12  -8 1497.54 56.0179   9
   0  12  -8 1239.95 55.0261  33
   0 -12   8 1486.59 58.1065  21
   0  12  -7 37.8495 16.5949   9
   0  12  -7 12.4791 19.4402  28
   0  12  -7 9.92748 16.5919  33
   0 -12   7 38.0902 19.1532  23
   0  12  -6 2853.34 101.486   9
   0 -12   6 2823.40 102.135  23
   0  12  -5 568.063 30.3939   9
   0  12  -5 494.790 31.9590  28
   0 -12   5 580.804 30.9772  23
   0  12  -4 1517.44 62.2580   9
   0  12  -4 1481.33 63.1387  28
   0 -12   4 1625.07 62.1361  23
   0  12  -3 1672.65 70.5078   9
   0  12  -3 1743.80 71.9838  28
   0 -12   2 185.695 20.4644  23
   0  12  -2 116.062 20.8285   9
   0  12  -2 168.871 24.4027  28
   0 -12   1 511.693 28.0499  23
   0  12  -1 495.538 29.1253   9
   0  12  -1 462.275 32.3732  28
   0 -12   0 525.350 28.6723  23
   0  12   0 458.756 34.5412  28
   0  12   0 477.108 29.6077   9
   0 -12  -1 695.210 32.3880  23
   0  12   1 627.532 38.5393  28
   0  12   1 629.517 47.1143  60
   0  12   1 606.594 35.3977   9
   0  12   2 143.639 28.1501  28
   0  12   2 101.469 21.4488   9
   0 -12  -2 112.991 19.0222  23
   0  12   2 143.632 37.6392  60
   0  12   3 3388.98 131.952   9
   0  12   3 3341.83 140.847  60
   0  12   3 3366.95 134.397  28
   0  12   4 3731.96 147.149   9
   0  12   4 3686.82 155.370  60
   0  12   4 4032.67 149.977  28
   0 -12  -5 437.802 25.2055  23
   0  12   5 372.204 41.3734  60
   0  12   5 302.830 27.2835   9
   0 -12  -5 365.661 22.5955   6
   0  12   5 331.663 32.4620  28
   0 -12  -6 326.787 21.7799  23
   0  12   6 291.267 42.1632  60
   0  12   6 257.253 24.9205   9
   0 -12  -6 254.720 20.4007   6
   0  12   6 237.401 31.5818  28
   0  12   7 4257.94 170.552   9
   0  12   7 4530.77 180.108  60
   0  12   7 4649.90 174.266  28
   0 -12  -8 1135.46 43.9638  23
   0  12   8 906.464 46.5419   9
   0  12   8 1059.26 52.4083  28
   0 -12  -8 950.149 43.1465   6
   0  12   8 852.112 58.8855  60
   0  12   9 247.290 24.9967   9
   0  12   9 263.933 40.6565  60
   0  12   9 237.768 31.7455  28
   0 -12  -9 274.783 20.8047   6
   0  12  10 564.776 46.4321  60
   0 -12 -10 543.728 29.3477   6
   0  12  10 549.283 37.1076  28
   0 -12 -11 35.3686 16.1501   6
   0  12  11 21.3329 25.2062  28
   0 -12 -12 183.063 18.7805   6
   0  12  12 101.275 25.6575  28
   0 -12 -13 781.633 36.1222   6
   0 -12 -14 6.81657 16.6751  59
   0 -12 -14 27.3798 15.4405   6
   0 -12 -14 27.1428 16.9327   3
   0 -12 -14 29.2348 17.0999  27
   0  12  14-6.53697 20.8617  28
   0 -12 -15 63.9821 16.6173  40
   0 -12 -15 36.1122 15.0220   6
   0 -12 -15 30.6124 16.1555   3
   0 -12 -15 28.0162 16.3252  27
   0 -12 -16 523.648 25.7043  40
   0 -12 -16 466.482 24.3813   6
   0 -12 -16 498.543 25.9947  27
   0 -12 -17 65.4740 14.7565  40
   0 -12 -17 50.1158 14.9337  27
   0 -12 -18 57.7860 12.8901  40
   0 -12 -18 55.0913 13.8245  27
   0 -12 -19 145.691 12.4380  40
   0 -12 -19 134.922 13.4864  64
   0 -12 -19 145.192 12.9514  27
   0  13 -24 168.625 15.0823  61
   0  13 -24 207.177 15.2668  34
   0  13 -24 169.738 15.5079  53
   0  13 -23 19.8272 13.2157   8
   0  13 -23-1.69555 14.2693  34
   0  13 -23-0.83601 13.9996  61
   0  13 -23 10.2543 14.5660  53
   0  13 -23 18.0919 12.1026  31
   0  13 -22 15.5414 14.9662  19
   0  13 -22 11.8831 13.3896  31
   0  13 -22 6.18392 14.7639   8
   0  13 -22-5.45261 16.2721  61
   0  13 -22 2.21942 12.4627  35
   0  13 -22 3.37593 16.0166  34
   0  13 -21 41.4146 17.1797  19
   0  13 -21 73.6601 15.1497  31
   0  13 -21 24.6834 16.0658   8
   0  13 -21 23.0759 18.3297  61
   0  13 -21 31.8937 13.9788  35
   0  13 -21 38.3841 18.0561  34
   0  13 -20-7.68788 17.3345   8
   0  13 -20-20.2450 16.0858  35
   0  13 -20-1.66211 18.1406  19
   0  13 -20-8.90889 14.8952  31
   0  13 -19 100.194 19.1363   8
   0  13 -19 76.7674 18.1168  35
   0  13 -19 102.732 21.4959  19
   0  13 -19 100.848 17.3508  31
   0  13 -18 47.0847 19.5022   8
   0  13 -17 6.76769 19.2287  47
   0  13 -17 9.58600 19.4397   8
   0  13 -17 5.30655 21.2590  19
   0 -13  17 19.1965 23.4083  29
   0  13 -17 17.5236 20.0778  35
   0  13 -16 148.859 22.7578   8
   0  13 -16 145.460 23.3307  47
   0 -13  16 140.546 25.5402  29
   0  13 -15 447.287 32.6120  47
   0 -13  15 468.853 34.4437  29
   0  13 -14 89.1664 21.0764   8
   0  13 -14 57.4211 25.2599  47
   0 -13  14 102.273 21.1533  21
   0  13 -13 708.157 35.6575   8
   0  13 -13 594.415 40.1186  47
   0 -13  13 667.455 37.3096  21
   0 -13  12 212.471 25.2281  21
   0  13 -12 266.555 25.1138   8
   0  13 -12 183.805 20.9305  28
   0  13 -11 185.631 23.8943   8
   0 -13  11 126.052 23.8661  21
   0  13 -11 117.517 20.2131  28
   0  13 -10 1446.97 63.7323  33
   0 -13  10 1912.88 69.1178  21
   0  13 -10 1870.93 65.8183   9
   0  13 -10 1544.33 66.5554  10
   0  13 -10 1489.58 65.0784  28
   0  13  -9 1800.15 76.9640  33
   0  13  -9 2286.85 78.7584   9
   0  13  -9 1816.86 77.8698  28
   0 -13   9 2313.47 81.4878  21
   0  13  -8 346.610 26.8094  33
   0  13  -8 470.763 26.7896   9
   0  13  -8 366.831 27.8345  28
   0 -13   8 477.516 31.4732  21
   0  13  -7 3344.42 133.335  28
   0  13  -7 3236.29 132.527  33
   0 -13   6 1028.39 44.9935  23
   0  13  -6 1031.44 44.7459   9
   0  13  -6 893.231 45.3208  28
   0 -13   5 1181.68 49.9074  23
   0  13  -5 1080.61 48.5985   9
   0  13  -5 1019.09 49.1570  28
   0 -13   4 3299.31 117.595  23
   0  13  -4 3122.19 117.561   9
   0  13  -4 2989.25 117.519  28
   0 -13   3 6242.73 215.160  23
   0  13  -3 6222.81 215.913   9
   0  13  -2 2443.63 93.7288   9
   0 -13   2 2540.72 92.7894  23
   0  13  -2 2308.53 94.7601  28
   0  13  -1 177.241 24.2951   9
   0 -13   1 221.136 23.8468  23
   0  13  -1 238.305 29.3578  28
   0  13   0 812.958 40.9502   9
   0 -13   0 807.243 39.6155  23
   0  13   0 782.818 44.3594  28
   0  13   1 5653.89 208.092   9
   0  13   1 5499.97 209.720  28
   0 -13  -1 6034.62 206.582  23
   0  13   2 1228.63 59.1220   9
   0  13   2 1354.89 62.3747  28
   0  13   2 1374.67 70.6854  60
   0 -13  -2 1486.51 57.0416  23
   0  13   3 367.382 30.6188   9
   0  13   3 408.558 36.3884  28
   0  13   3 384.754 46.0833  60
   0 -13  -3 445.376 26.5163  23
   0  13   4 3389.05 135.577   9
   0 -13  -4 3898.75 133.846  23
   0  13   4 3697.11 138.621  28
   0  13   4 3445.84 145.653  60
   0 -13  -5 183.591 20.0596  23
   0  13   5 141.833 24.4586   9
   0  13   5 143.864 30.6728  28
   0  13   5 152.542 37.8986  60
   0 -13  -6 353.961 24.8698  23
   0  13   6 271.999 27.3141   9
   0 -13  -6 276.691 20.5612   6
   0  13   6 284.699 33.4647  28
   0  13   6 286.014 40.8639  60
   0 -13  -7 1185.07 49.5492  23
   0  13   7 1106.43 51.7098   9
   0  13   7 1084.70 64.7344  60
   0 -13  -7 1218.59 48.3635   6
   0  13   7 1164.70 56.6171  28
   0 -13  -8 453.944 26.7678  23
   0 -13  -8 485.755 25.9550   6
   0  13   8 437.500 35.6631  28
   0 -13  -9 9.82968 14.1419   6
   0  13   9 12.2246 25.5540  28
   0 -13 -10 2.13926 14.9414   6
   0  13  10 38.7691 18.5435   9
   0  13  10 32.1596 24.1862  28
   0 -13 -11 1746.18 67.4016   6
   0 -13 -12 53.9731 15.3424   6
   0 -13 -12 38.2116 17.7272   3
   0  13  12 46.6153 22.7094  28
   0 -13 -13 517.253 25.8509   6
   0  13  13 428.735 29.8679  28
   0 -13 -13 472.536 26.5644  27
   0 -13 -13 507.931 26.8461   3
   0 -13 -14 169.901 18.0381   3
   0 -13 -14 152.512 16.0066   6
   0 -13 -14 123.465 17.0902  59
   0  13  14 152.163 20.0159  28
   0 -13 -14 169.716 17.4687  27
   0 -13 -14 142.695 16.5339  40
   0 -13 -15 21.2045 14.3304  27
   0 -13 -15-2.91334 14.1328   3
   0 -13 -15-20.2699 13.3771  40
   0 -13 -16 14.9809 11.7436  40
   0 -13 -16 25.5505 13.2840  27
   0 -13 -17 49.8816 10.6993  40
   0 -13 -17 61.6985 12.7220  27
   0 -13 -18 2.17970 9.90309  27
   0 -13 -18-1.12687 10.7065  64
   0  14 -24 68.8031 10.0373  53
   0  14 -23 6.93271 12.3784  53
   0  14 -23-4.61524 11.7904  34
   0  14 -23 18.3315 11.5565  61
   0  14 -22 85.4328 13.6917   8
   0  14 -22 73.9536 11.5758  31
   0  14 -22 52.8564 14.6989  34
   0  14 -22 49.1929 15.0023  61
   0  14 -22 69.1871 13.6994  19
   0  14 -21 5.59477 14.5794   8
   0  14 -21 34.1222 12.8775  31
   0  14 -21 43.2354 12.4660  35
   0  14 -21 38.4615 16.0049  34
   0  14 -21 37.5554 16.6562  61
   0  14 -21 47.0582 15.9156  19
   0  14 -20-0.33089 15.5016   8
   0  14 -20 2.23193 12.9495  31
   0  14 -20 12.2585 16.7274  34
   0  14 -20 3.30146 13.5706  35
   0  14 -20 31.7399 18.0431  61
   0  14 -20-13.3582 16.7408  19
   0  14 -19 99.5389 16.8894  35
   0  14 -19 139.871 20.9593  19
   0  14 -19 89.9571 17.9057   8
   0  14 -19 115.817 15.5211  31
   0  14 -18 23.6624 17.8426   8
   0  14 -18 51.4414 17.1981  47
   0  14 -18 65.7358 17.4274  35
   0  14 -18 38.4525 20.3438  19
   0  14 -18 56.7148 14.8563  31
   0 -14  18 57.2540 21.7456  29
   0 -14  17 84.8367 22.7759  29
   0  14 -17 83.5571 16.0556  31
   0  14 -17 71.9604 19.6599  47
   0  14 -17 107.769 19.5104   8
   0  14 -17 66.0123 18.9496  35
   0  14 -16 30.5870 19.2229   8
   0  14 -15 32.4045 20.6609  47
   0  14 -15 42.8254 18.2234   8
   0 -14  15 20.6393 23.0186  29
   0  14 -14 409.969 31.8734  47
   0 -14  14 497.383 36.0103  29
   0  14 -14 511.628 30.1441   8
   0  14 -13 32.1984 25.7882  47
   0 -14  13 83.9865 22.0517  21
   0 -14  12 1463.70 59.1952  21
   0  14 -12 1462.50 57.6449   8
   0 -14  11 4.45218 22.1345  21
   0  14 -11-10.2740 18.2498   8
   0  14 -11-15.5074 19.0331  28
   0  14 -10-7.98957 20.2157   8
   0 -14  10 9.92507 21.3903  21
   0  14 -10 11.9625 19.0426  10
   0  14 -10-1.17737 17.2561  33
   0  14 -10 9.47188 18.2479  28
   0  14  -9 17.9904 19.4689   8
   0 -14   9 24.4584 22.5116  21
   0  14  -9 24.4058 17.2595   9
   0  14  -9 34.2772 18.3144  33
   0  14  -9 12.8055 19.4312  28
   0  14  -8 1014.75 46.4228  28
   0  14  -8 1053.13 46.9215   9
   0  14  -7 487.223 31.0994  28
   0  14  -7 571.716 32.0623   9
   0  14  -7 452.182 29.8596  33
   0 -14   7 594.174 34.9189  21
   0  14  -6 288.401 27.8509  28
   0 -14   6 361.412 28.6531  23
   0  14  -6 384.801 28.2652   9
   0  14  -6 304.154 25.8834  33
   0 -14   6 389.719 30.0601  21
   0 -14   5 2719.48 96.3658  23
   0  14  -5 2494.59 95.7466   9
   0 -14   4 5705.01 194.928  23
   0  14  -4 5418.26 195.102   9
   0  14  -4 4996.24 194.403  28
   0 -14   3 368.441 28.6528  23
   0  14  -3 363.765 28.0620   9
   0  14  -3 330.310 31.6009  28
   0 -14   2 480.919 32.2758  23
   0  14  -2 452.142 33.9788  28
   0  14  -2 463.899 32.6372   9
   0  14  -1 949.295 45.9600   9
   0 -14   1 944.079 44.4177  23
   0  14  -1 861.543 46.8497  28
   0  14   0 1362.48 60.9771   9
   0  14   0 1375.23 62.9260  28
   0 -14   0 1476.37 59.5082  23
   0  14   1-5.15868 26.4352  28
   0  14   1 24.1951 21.8477   9
   0 -14  -1 22.4394 21.3663  23
   0  14   2 795.943 43.8592   9
   0 -14  -2 932.684 41.9104  23
   0  14   2 872.739 46.7201  28
   0  14   3 254.594 27.2207   9
   0  14   3 305.661 31.8539  28
   0 -14  -3 349.463 25.5274  23
   0  14   4 10.0886 26.0002  28
   0 -14  -4 36.4344 19.5014  23
   0  14   4 49.5342 22.9971   9
   0  14   5 72.5861 28.4956  28
   0 -14  -5 44.8178 18.8974  23
   0  14   6 31.0199 26.9646  28
   0  14   6-0.89219 33.8566  60
   0 -14  -6 18.7494 18.0951  23
   0  14   7 40.8280 26.2075  28
   0  14   7 61.1405 33.6787  60
   0  14   7 36.7798 21.7357   9
   0 -14  -7 86.9460 18.1332  23
   0  14   8 28.3593 19.8118   9
   0 -14  -8 24.2134 13.5460   6
   0 -14  -8 20.0819 16.4652  23
   0  14   8 31.5921 25.0571  28
   0 -14  -9 8.25448 12.8733   6
   0  14   9 15.7112 17.5459   9
   0  14  10 649.211 37.8650  28
   0 -14 -10 724.310 31.8332   6
   0 -14 -11-8.63323 13.2141   6
   0 -14 -11 7.32808 16.3084   3
   0 -14 -11 2.22778 14.9581  27
   0  14  11 11.2130 20.1600  28
   0 -14 -12 177.533 15.8940   6
   0 -14 -12 189.122 17.4550  27
   0  14  12 174.012 21.1151  28
   0 -14 -12 202.641 18.5118   3
   0 -14 -13 37.7553 14.9672  59
   0  14  13 35.0892 16.6854  28
   0 -14 -13 26.2027 13.5128  27
   0 -14 -13 13.1176 14.2530   3
   0 -14 -14 305.732 18.8557  59
   0  14  14 283.148 20.0408  28
   0 -14 -15 236.834 15.9854  27
   0 -14 -16 112.009 12.3673  27
   0 -14 -17 424.857 19.2923  64
   0  15 -22 10.2515 11.0953  61
   0  15 -22 13.0722 11.1003  34
   0  15 -21 7.19461 11.9554   8
   0  15 -21 1.79151 13.1697  34
   0  15 -21 28.9333 13.0335  19
   0  15 -21 6.85644 13.6571  61
   0  15 -20 21.7068 14.9167  19
   0  15 -20 16.0482 14.9178  34
   0  15 -20 12.2675 11.1553  35
   0  15 -20 3.49103 13.2327   8
   0  15 -20 18.0859 15.8600  61
   0  15 -20 24.3970 10.3797  31
   0  15 -19 263.968 15.8852  31
   0  15 -19 176.988 17.4454  47
   0 -15  19 194.081 17.9640  26
   0  15 -19 267.824 21.2801  19
   0  15 -19 249.991 18.0472  35
   0  15 -19 190.147 19.2145   8
   0  15 -18 288.885 21.5279   8
   0  15 -18 290.836 21.2332  47
   0  15 -18 355.420 24.4329  19
   0 -15  18 286.155 25.2231  29
   0  15 -18 272.611 20.9454  35
   0 -15  17 23.1235 21.3996  29
   0  15 -17 53.6163 17.3958  47
   0  15 -17-4.23270 16.1032   8
   0  15 -17 1.29735 20.1485  19
   0  15 -17-1.91709 16.5173  35
   0 -15  16 154.091 24.7553  29
   0  15 -16 107.157 19.6334  35
   0  15 -16 91.2947 18.6998   8
   0  15 -16 137.541 20.6265  47
   0  15 -15 151.045 19.7141   8
   0  15 -15 130.007 22.2632  47
   0 -15  15 161.545 26.2094  29
   0  15 -14 102.464 19.1824   8
   0 -15  13 172.514 22.7750  21
   0  15 -13 98.6324 25.0410  47
   0  15 -13 131.144 19.7109   8
   0  15 -12 4.08877 16.5313   8
   0 -15  12 1.62892 20.2121  21
   0  15 -12 7.75426 15.6458  28
   0  15 -11 128.573 19.9809   8
   0 -15  11 138.443 23.9140  21
   0  15 -11 145.995 19.2389  28
   0 -15  10 627.900 34.9357  21
   0  15 -10 520.021 30.9022  28
   0  15  -9 531.099 30.4141  33
   0  15  -9 534.864 31.8438  28
   0  15  -8 933.327 45.1375  28
   0  15  -8 908.162 43.9894  33
   0  15  -7 338.443 26.6857   9
   0 -15   7 362.496 28.3055  21
   0  15  -7 272.245 25.5304  28
   0  15  -7 274.962 24.7720  33
   0  15  -6 30.6532 20.1963  28
   0  15  -6 64.0039 20.3813   9
   0 -15   6 69.2607 23.4081  21
   0  15  -6 51.9809 19.4964  33
   0  15  -5 543.128 33.1139   9
   0 -15   5 595.226 33.5453  21
   0  15  -5 501.622 32.6799  28
   0  15  -5 483.163 31.1146  33
   0  15  -4 14.7836 21.4397  28
   0 -15   4 14.2338 21.5638  23
   0  15  -4-9.80370 20.5077   9
   0  15  -3 248.851 25.0035   9
   0 -15   3 231.357 25.4076  23
   0  15  -2 1054.11 49.8988   9
   0  15  -2 984.930 49.4616  28
   0 -15   2 1088.56 48.4542  23
   0  15  -1 313.531 28.7128   9
   0  15  -1 323.755 30.2927  28
   0 -15   1 377.680 27.4595  23
   0  15   0 1351.51 60.1785   9
   0 -15   0 1495.24 60.4790  23
   0  15   0 1348.48 61.5037  28
   0  15   1 247.183 28.8736  28
   0 -15  -1 236.255 24.2931  23
   0  15   2 3890.68 152.289  28
   0 -15  -2 4285.12 150.861  23
   0  15   3 99.7329 26.6081  28
   0 -15  -3 140.424 21.3221  23
   0 -15  -4 1997.78 76.0214  23
   0  15   4 1979.01 78.3701  28
   0  15   4 1767.44 77.3984   9
   0 -15  -5 325.783 23.9663  23
   0  15   5 284.306 28.4290  28
   0  15   5 280.000 26.0714   9
   0  15   6 575.611 36.0782  28
   0  15   6 606.064 33.9143   9
   0  15   7 421.250 29.6584   9
   0 -15  -7 480.864 27.1009  23
   0  15   8 133.716 23.0456  28
   0  15   8 159.144 20.8630   9
   0 -15  -9 103.015 14.5511  27
   0  15   9 84.1094 21.9945  28
   0 -15  -9 101.290 16.8414   3
   0  15  10 39.2918 19.4906  28
   0 -15 -10 40.7071 13.2051  27
   0 -15 -10 29.7383 14.9097   3
   0 -15 -11 283.736 17.9332  27
   0  15  11 248.998 21.7995  28
   0 -15 -11 271.267 19.2518   3
   0 -15 -12-11.5050 13.5985  59
   0 -15 -12-4.61758 12.0277  27
   0  15  12-3.34652 14.9275  28
   0 -15 -13 35.2130 11.9435  59
   0  15  13 21.0655 12.7634  28
   0 -15 -13 35.3030 11.4804  27
   0 -15 -14 203.705 13.6107  27
   0 -15 -15-1.63803 9.47435  64
   0  16 -21 75.7472 10.7707  34
   0  16 -21 65.9233 11.2574  61
   0  16 -20 13.0326 12.5522  19
   0  16 -20-0.95624 12.8012  61
   0  16 -20 6.72704 11.7108  34
   0  16 -19 22.3310 11.0784  35
   0  16 -19 46.7590 13.9405  34
   0 -16  19 15.9520 11.4832  26
   0  16 -19 50.4687 11.8228   8
   0  16 -19 22.6321 14.7834  19
   0  16 -19 7.76778 15.0251  61
   0  16 -18 46.2066 13.4376  47
   0 -16  18 35.0352 14.3402  26
   0  16 -18 38.4892 12.7534  35
   0  16 -18 62.2287 16.8527  19
   0 -16  18 33.1691 16.5733  29
   0  16 -18 28.1032 13.1753   8
   0  16 -17 23.9997 15.1014  47
   0  16 -17 5.92458 13.7604   8
   0  16 -17 2.73143 14.0741  35
   0 -16  17 11.0446 19.4646  29
   0  16 -17 22.6253 17.9364  19
   0 -16  17 6.03086 17.6154  39
   0 -16  16 298.221 26.2815  29
   0  16 -16 278.656 22.6784  47
   0  16 -16 295.072 22.0252  35
   0  16 -16 329.797 20.6203   8
   0  16 -16 338.142 25.1799  19
   0  16 -15-24.0025 18.9700  47
   0 -16  15-14.8781 21.9602  29
   0  16 -15-9.66880 14.3385   8
   0  16 -14 14.3095 20.3055  47
   0 -16  14-0.55324 22.2323  29
   0  16 -14 4.05959 14.9472   8
   0  16 -13 56.3237 21.9037  47
   0  16 -13 45.7556 15.8352   8
   0 -16  13 50.3861 23.2633  29
   0 -16  12-12.9719 19.8834  21
   0  16 -12-7.63796 15.0040   8
   0 -16  10 147.657 23.7842  21
   0  16  -9 2015.85 73.2994   9
   0  16  -9 1701.78 73.0298  10
   0 -16   9 2183.50 77.0461  21
   0  16  -9 1655.57 72.2150  28
   0 -16   8 56.5504 21.2914  21
   0  16  -8 72.7599 19.3546  28
   0  16  -8 71.5259 18.0545   9
   0  16  -8 50.3183 16.9299  33
   0 -16   7 140.684 23.2055  21
   0  16  -7 132.430 20.6899  28
   0  16  -7 148.101 21.1089   9
   0  16  -7 133.563 18.7800  33
   0 -16   6 18.6882 20.5633  21
   0  16  -6 23.2165 19.4331  28
   0  16  -6 59.7884 20.0467   9
   0  16  -6 34.2380 18.5168  33
   0 -16   5-12.0188 19.9474  21
   0  16  -5-2.74331 18.7468  28
   0  16  -5 15.5890 19.9682   9
   0  16  -5 3.82204 18.4401  33
   0  16  -4 161.226 22.2628  33
   0  16  -4 197.687 24.1543   9
   0  16  -4 211.825 22.7880  28
   0 -16   4 214.199 24.4969  21
   0  16  -3 1318.13 58.9694  33
   0  16  -3 1381.02 60.4464  28
   0  16  -3 1475.79 61.3844   9
   0 -16   2 812.847 40.8719  23
   0 -16   2 888.908 41.4893  21
   0  16  -2 735.012 41.0927  28
   0  16  -2 809.273 40.8976   9
   0 -16   1 325.681 25.8593  23
   0 -16   1 330.421 26.2946  21
   0  16  -1 273.265 26.9456  28
   0  16  -1 325.699 26.9160   9
   0 -16   0 2382.04 91.3240  23
   0 -16   0 2580.13 92.5756  21
   0  16   0 2426.52 92.8391   9
   0 -16  -1 271.097 24.6611  23
   0 -16  -1 262.873 24.3073  21
   0  16   1 249.360 25.6687   9
   0  16   1 248.331 26.3116  28
   0  16   2 104.905 21.8480   9
   0  16   2 88.5672 23.3341  28
   0 -16  -2 83.5769 20.1600  23
   0  16   3 572.976 34.7140   9
   0  16   4 32.9130 21.8333   9
   0 -16  -4 51.7911 17.2757  21
   0 -16  -5 7.32407 15.5810  21
   0  16   5 32.8551 19.9493   9
   0  16   5 18.4222 19.7857  28
   0  16   6 267.267 25.0755   9
   0  16   6 302.454 26.3547  28
   0 -16  -7 26.9629 13.9154   3
   0  16   7 21.8117 17.0342   9
   0  16   7 20.6998 20.2987  28
   0 -16  -8 15.4355 13.2410   3
   0  16   8-5.05459 18.4451  28
   0  16   9 93.2651 18.0560  28
   0  16  10 3.37663 15.4481  28
   0 -16 -11 48.3976 13.4361  59
   0  16  11 71.4014 13.2963  28
   0 -16 -12 17.5296 10.2718  59
   0  16  12 10.1668 10.4423  28
   0 -16 -13 64.9325 9.39339  64
   0  17 -19 7.64335 10.9704  61
   0  17 -19 30.7645 11.2591  19
   0  17 -19 16.7898 9.49674  34
   0  17 -18 43.9366 13.1828  19
   0 -17  18 11.5090 10.3795  26
   0  17 -18 12.2822 11.3919  34
   0 -17  17 56.2719 15.1275  39
   0 -17  17 81.5911 16.7198  29
   0  17 -17 87.2100 11.5592  35
   0  17 -17 83.0873 15.7025  19
   0  17 -17 77.1710 13.4348  47
   0  17 -16 14.2499 16.6437  19
   0 -17  16 17.3341 17.1563  39
   0 -17  16 8.38304 18.1325  29
   0  17 -16 4.62599 11.2332   8
   0  17 -16 19.7372 14.5179  47
   0  17 -16-6.98850 12.7345  35
   0  17 -15 6.10078 14.7156  35
   0 -17  15 19.3023 19.5196  29
   0  17 -15-13.5664 17.3077  19
   0  17 -15-14.7955 11.5071   8
   0  17 -15 22.6976 15.7467  47
   0  17 -14 45.7192 12.1819   8
   0  17 -14 6.61255 17.6565  47
   0 -17  14 20.5749 20.5235  29
   0  17 -13 7.23653 19.0695  47
   0 -17  13 22.3993 21.2112  29
   0  17 -12-21.3851 20.8882  47
   0 -17  12-21.3235 22.0245  29
   0 -17  11 243.540 22.7499  21
   0  17 -11 158.518 25.2428  47
   0  17 -10 23.9347 15.4876  28
   0 -17  10 47.4400 20.2644  21
   0  17  -9 14.8155 14.8919  33
   0 -17   9 6.31746 19.5921  21
   0  17  -9 13.4218 15.3532   9
   0  17  -9 33.4814 17.0667  10
   0  17  -9 10.8061 15.7419  28
   0  17  -8 18.5279 15.5967  33
   0 -17   8 20.9776 19.3461  21
   0  17  -8 4.28794 16.6803   9
   0  17  -8-6.90315 16.9378  28
   0  17  -8 6.50933 17.8706  10
   0  17  -7 14.8287 16.8841   9
   0  17  -7-14.0564 17.3981  28
   0  17  -7 24.5498 15.6033  33
   0  17  -7 22.2624 18.8941  10
   0  17  -6 320.227 23.9149  33
   0  17  -6 423.977 26.3282   9
   0  17  -5-10.1914 17.9085   9
   0  17  -5 9.36039 16.9110  33
   0  17  -4 31.6928 19.7923   9
   0  17  -3 30.2687 18.9026   9
   0  17  -2 169.729 23.1408   9
   0 -17   1 1025.38 43.4413  21
   0  17  -1 945.194 43.9353   9
   0 -17   0 56.5278 18.5848  21
   0  17   0 50.1663 20.8604   9
   0  17   0 21.7750 19.8301  28
   0 -17  -1 108.424 19.5168  21
   0  17   1 66.0346 21.4282  28
   0  17   1 75.5307 20.8501   9
   0  17   2 650.460 35.6899  28
   0 -17  -2 740.719 34.3528  21
   0  17   2 668.413 36.3666   9
   0  17   3 431.626 28.5581  28
   0  17   3 464.017 29.6170   9
   0 -17  -3 484.033 26.2750  21
   0  17   4 148.509 20.3297   9
   0  17   4 164.201 21.5626  28
   0 -17  -4 127.863 17.2880  21
   0  17   5 35.8991 18.3241   9
   0  17   5 32.3232 18.1949  28
   0 -17  -5 32.0470 14.5408  21
   0  17   6 158.143 19.7002  28
   0  17   6 155.171 18.8221   9
   0  17   7 165.197 18.4799  28
   0  17   8 55.0902 14.7978  28
   0  17   9 656.989 28.9922  28
   0  17  10 99.3577 12.1186  33
   0  17  10 74.7142 11.2239  28
   0 -17 -10 105.579 11.8717  59
   0  18 -17 13.6429 10.4144  19
   0  18 -16 14.3408 12.3000  19
   0  18 -16 13.9829 10.3613  47
   0 -18  16 6.53893 13.3046  29
   0 -18  15 42.1665 17.0573  29
   0  18 -15 61.4528 15.0699  19
   0  18 -15 49.5596 12.7836  47
   0 -18  15 48.1813 16.4363  39
   0  18 -15 43.2837 10.9840  35
   0  18 -14 51.8167 13.3164  35
   0 -18  14 51.0878 18.4362  29
   0  18 -14 35.5694 15.3679  19
   0  18 -14 47.6291 14.8433  47
   0  18 -13 85.3674 17.1466  47
   0 -18  13 85.0271 20.1286  29
   0  18 -12 40.5851 18.0937  47
   0 -18  12 24.1538 19.8334  29
   0  18 -11 15.4869 19.6515  47
   0 -18  11 42.8670 21.3739  29
   0 -18  10-12.9134 17.5552  21
   0  18 -10-16.8795 20.1775  47
   0  18  -9 15.9653 13.6270  28
   0 -18   9 19.8398 18.8743  21
   0  18  -9-0.58028 13.0283   9
   0  18  -8-0.98086 14.7598  10
   0  18  -8-12.1750 14.2229  28
   0  18  -8 7.62470 13.2342  33
   0 -18   8-1.27030 18.8901  21
   0  18  -8 2.88089 14.3618   9
   0  18  -7 23.0345 16.0179  10
   0  18  -7-13.5232 14.5099  28
   0  18  -7-7.29279 13.7915  33
   0 -18   7 14.9395 18.9777  21
   0  18  -7 5.50532 15.1247   9
   0  18  -6 13.0272 16.9238  10
   0  18  -6 19.5795 15.6553  28
   0 -18   6 25.2308 19.9457  21
   0  18  -6 37.0101 16.6240   9
   0  18  -6 4.64191 14.2268  33
   0  18  -5 7.27149 16.2894  28
   0  18  -5-0.90838 14.8846  33
   0  18  -5-9.04362 17.0842   9
   0 -18   5 4.25249 18.6872  21
   0  18  -4 169.675 18.5060  33
   0  18  -4 182.343 19.3041  28
   0  18  -4 206.261 20.9525   9
   0 -18   4 230.868 22.5436  21
   0  18  -3 316.524 21.9185  33
   0  18  -3 331.573 23.2100  28
   0  18  -3 342.331 24.5913   9
   0 -18   3 328.727 24.7009  21
   0  18  -2 246.037 20.6420  33
   0  18  -2 229.938 22.0309  28
   0  18  -2 291.182 23.3650   9
   0 -18   2 297.698 22.7552  21
   0  18  -1 361.344 24.4428  33
   0  18  -1 408.390 25.7332  28
   0 -18   1 410.156 25.9451  21
   0  18  -1 464.536 27.3863   9
   0  18   0 50.4734 17.0441  33
   0  18   0 90.7824 19.4794   9
   0  18   0 67.6528 18.0228  28
   0 -18   0 73.7199 17.3704  21
   0  18   1 79.9375 17.0397  33
   0  18   1 106.286 19.1375   9
   0  18   1 75.0355 18.0278  28
   0 -18  -1 90.2467 17.1093  21
   0  18   2 8.03793 15.9470  33
   0  18   2 31.2756 17.2186   9
   0  18   2 12.2011 16.5540  28
   0 -18  -2-12.8081 15.2067  21
   0  18   3 98.0507 16.8401  33
   0  18   3 96.9113 17.6356   9
   0  18   3 90.3001 17.1977  28
   0 -18  -3 118.417 15.4131  21
   0  18   4 65.6106 15.4207  33
   0  18   4 56.0384 15.6139   9
   0 -18  -4 48.4208 12.8097  21
   0  18   4 43.8523 15.5581  28
   0  18   5 41.7836 14.6027  33
   0  18   5 38.0379 14.5231  28
   0  18   6 51.5497 13.2852  33
   0  18   6 36.5303 13.5173  28
   0  18   7 97.9794 12.7888  33
   0  18   7 105.868 12.6493  28
   0  18   8-0.15559 10.0295  33
   0 -18  -8-5.67043 10.1924  59
   0  19 -14 11.3753 10.4524  19
   0 -19  13 173.438 17.7257  29
   0  19 -13 148.483 14.4165  19
   0  19 -13 129.169 13.6849  47
   0  19 -12 193.117 16.7200  47
   0  19 -12 168.406 14.7308  35
   0  19 -11 22.4634 14.7169  47
   0 -19  11 7.68429 16.3691  29
   0  19 -10 13.2535 16.2407  47
   0 -19  10-0.35037 17.3575  29
   0  19  -9-8.90270 17.2375  47
   0 -19   9 7.00713 17.7319  29
   0 -19   8 143.880 18.2998  21
   0  19  -8 154.690 19.8389  47
   0 -19   8 164.723 20.7831  29
   0  19  -7-2.03714 12.7413   9
   0 -19   7 5.37716 16.2308  21
   0  19  -7 2.97135 12.5306  28
   0  19  -7-4.67239 10.8954  33
   0  19  -6 47.8544 13.5800   9
   0 -19   6 31.6024 16.4721  21
   0  19  -6 36.9329 13.4273  10
   0  19  -6 21.9904 12.5568  28
   0  19  -6 13.0706 11.9897  33
   0  19  -5 65.9906 14.5208   9
   0 -19   5 47.1908 16.8271  21
   0  19  -5 39.1364 14.8791  10
   0  19  -5 56.2468 13.5100  28
   0  19  -5 41.4674 12.2549  33
   0  19  -4 108.173 15.9045   9
   0 -19   4 102.489 17.4309  21
   0  19  -4 66.0827 15.7596  10
   0  19  -4 89.3020 14.6439  28
   0  19  -4 76.5994 13.2993  33
   0  19  -3 12.7400 15.0066   9
   0 -19   3 46.5082 16.3193  21
   0  19  -3 12.7379 15.2625  10
   0  19  -3 41.9903 13.1322  33
   0  19  -3 32.0112 13.8657  28
   0  19  -2 61.8391 15.3653   9
   0  19  -2 37.2014 14.0343  28
   0 -19   2 33.8383 15.7983  21
   0  19  -2 52.8315 13.1825  33
   0  19  -1 43.0947 15.2081   9
   0  19  -1 34.7947 14.0652  28
   0 -19   1 50.6508 14.9568  21
   0  19  -1 42.9397 13.2855  33
   0  19   0 48.5009 15.0091   9
   0  19   0 33.9029 13.6111  28
   0 -19   0 51.3493 14.2923  21
   0  19   0 48.9849 13.4607  33
   0  19   1-12.7126 13.9619   9
   0  19   1-4.32262 12.3730  33
   0  19   1 5.92018 13.0022  28
   0 -19  -1 6.63170 12.4365  21
   0  19   2-4.69613 11.8066  33
   0  19   2 7.03912 12.4580  28
   0 -19  -2 0.63107 10.6489  21
   0  19   3 16.1576 11.3843  33
   0  19   3 0.97703 11.6039  28
   0  19   4 5.42583 10.7559  33
   0  19   4-6.42482 10.5748  28
   0  19   5 14.1673 8.86948  33
   0 -20   9 79.1836 13.1016  29
   0  20  -9 61.1555 11.7247  47
   0 -20   8-5.80227 12.7461  29
   0  20  -8-4.05212 11.8468  47
   0 -20   7 40.5325 12.9386  29
   0  20  -7 19.9474 13.1216  47
   0 -20   6 218.934 17.5256  29
   0  20  -6 217.777 16.4965  47
   0 -20   5 79.6182 13.3727  29
   0  20  -5 72.5866 13.4236  47
   0  20  -5 50.8731 9.51593  28
   0  20  -4 227.734 14.5586  28
   0  20  -4 210.105 17.2806  47
   0  20  -3 284.839 15.1815  28
   0  20  -3 240.709 17.3138  47
   0  20  -2 21.4970 11.3131  47
   0  20  -2 19.1598 9.44860  28
   0  20  -1 14.0009 9.01365  28
  -1  20   2 52.7594 9.96461  28
  -1  20   1 114.616 11.2651  33
  -1  20   1 131.167 11.8519  28
   1 -20   0 90.3023 12.6400  21
  -1  20   0 72.7575 10.7492  33
  -1  20   0 83.0430 11.5302  28
  -1  20  -1 25.5186 9.34351  33
  -1  20  -1 14.5565 12.1736  47
   1 -20   1 15.1848 12.0910  21
  -1  20  -1 30.7540 10.9832  28
  -1  20  -2 20.8887 10.0813  33
  -1  20  -2 19.3484 13.3848  47
   1 -20   2 20.4687 12.7166  21
  -1  20  -2 10.2832 10.9480  28
  -1  20  -3 13.9481 9.78329  33
  -1  20  -3 0.96728 14.2250  47
  -1  20  -3 17.0131 10.2764  28
  -1  20  -4 207.221 14.2230  28
  -1  20  -4 188.969 17.5922  47
   1 -20   4 239.708 17.8479  21
  -1  20  -5 359.292 19.2572  28
  -1  20  -5 366.837 23.0577  47
   1 -20   6 134.750 15.5938  21
  -1  20  -6 144.083 16.6780  47
   1 -20   7-8.11717 15.8176  29
  -1  20  -7-10.7516 14.2520  47
   1 -20   7-9.44895 13.2039  21
  -1  20  -8 96.5246 14.8226  47
   1 -20   8 96.5613 16.7078  29
  -1  20  -9 105.156 12.8023  19
  -1  20  -9 137.536 14.8412  47
   1 -20  10 16.2290 13.3584  29
  -1  20 -10 21.2895 12.2138  47
   1 -20  11 20.3796 12.0896  29
  -1  20 -11 13.2094 10.6386  47
  -1  19   6-0.98039 10.4161  33
  -1  19   6-9.61010 10.5313  28
  -1  19   5 15.3836 11.2349  33
  -1  19   5 6.45083 11.5783  28
  -1  19   4 30.7388 12.5579  33
  -1  19   4 32.9272 12.8119  28
  -1  19   3 23.3064 13.2710  33
  -1  19   3 5.92239 13.5486  28
   1 -19  -3 12.3091 12.0515  21
  -1  19   2 25.3594 13.8102  33
   1 -19  -2 31.7583 14.0086  21
  -1  19   2 42.1230 14.7278  28
  -1  19   1-20.4575 13.8759  33
   1 -19  -1 1.42155 14.2778  21
  -1  19   1-0.79258 14.4209  28
  -1  19   1-6.36993 15.6887   9
  -1  19   0 31.4786 14.1651  33
   1 -19   0 34.3647 15.6180  21
  -1  19   0 18.4446 14.6659  28
  -1  19   0 26.0032 15.7334   9
  -1  19  -1 70.4851 14.8447  33
   1 -19   1 100.491 16.6660  21
  -1  19  -1 69.9700 15.5366  28
  -1  19  -1 104.758 16.9058   9
  -1  19  -2 96.1988 14.8299  33
  -1  19  -2 96.9436 17.1393   9
  -1  19  -2 75.4853 15.6950  28
   1 -19   2 110.100 17.4616  21
  -1  19  -3 173.772 17.3796  28
  -1  19  -3 165.996 15.7615  33
  -1  19  -3 204.528 18.8016   9
  -1  19  -3 135.947 19.1577  10
   1 -19   3 193.150 20.1552  21
   1 -19   4 356.745 23.2577  21
  -1  19  -4 271.171 19.6641  28
  -1  19  -4 248.121 18.1716  33
  -1  19  -4 271.228 21.9072  10
  -1  19  -4 337.433 21.2146   9
  -1  19  -5 141.388 15.6924  28
  -1  19  -5 136.995 18.3385  10
  -1  19  -5 182.477 17.0788   9
   1 -19   5 189.230 19.6494  21
  -1  19  -5 131.071 14.4202  33
  -1  19  -6 54.6225 14.3013   9
  -1  19  -6 43.3006 15.9047  10
  -1  19  -6 41.8503 13.4951  28
   1 -19   6 66.3901 17.9198  21
  -1  19  -6 42.8525 12.1073  33
  -1  19  -7 38.0703 20.0215  47
   1 -19   7 57.9996 17.9599  21
  -1  19  -7 45.2492 14.9430  10
  -1  19  -7 72.7184 13.6804   9
  -1  19  -7 30.1440 12.6312  28
  -1  19  -8 154.977 20.7526  47
   1 -19   8 162.769 18.9729  21
  -1  19  -8 151.082 17.1983  45
  -1  19  -8 144.216 13.8121  28
  -1  19  -8 109.322 16.2950  10
  -1  19  -9 67.7636 13.9424  45
   1 -19   9 82.8658 16.8211  21
  -1  19  -9 93.3151 19.3619  47
   1 -19  10 53.2528 19.0856  29
  -1  19 -10 59.2211 17.7646  47
   1 -19  11 84.9693 18.1479  29
  -1  19 -11 117.132 17.4635  47
   1 -19  12-0.66454 15.9147  29
  -1  19 -12-5.75827 14.9311  47
  -1  19 -12 7.15854 13.5464  19
   1 -19  13 107.292 17.2986  29
  -1  19 -13 87.6287 13.1333  35
  -1  19 -13 111.703 14.5655  47
  -1  19 -13 123.482 14.4614  19
   1 -19  14 35.4806 12.7893  29
  -1  19 -14 33.5360 11.7983  19
  -1  19 -14 22.4744 10.4261  35
  -1  19 -14 5.18886 11.3916  47
  -1  19 -15 51.3523 10.6045  19
  -1  18   9 42.1240 10.9838  33
   1 -18  -9 37.0549 10.0534  59
  -1  18   9 37.2243 10.9566  28
  -1  18   8 219.902 16.0796  28
  -1  18   7 332.811 20.7272  28
  -1  18   6 22.0213 15.7167  28
   1 -18  -5 171.222 15.4932  21
  -1  18   5 173.056 19.1004  28
  -1  18   4 34.0554 16.9195   9
  -1  18   4-18.9918 17.3233  28
   1 -18  -4 7.25008 13.8013  21
  -1  18   3 25.3012 17.8084   9
  -1  18   3-9.17252 18.0378  28
   1 -18  -3 1.90078 14.6618  21
  -1  18   2 27.4959 18.3922   9
  -1  18   2 37.5768 18.4504  28
   1 -18  -2 44.8900 16.0133  21
  -1  18   1-9.65635 18.1503   9
   1 -18  -1 8.10817 16.5746  21
  -1  18   1 11.4745 18.0865  28
  -1  18   0 208.178 22.7886   9
  -1  18   0 170.879 20.7609  28
   1 -18   0 200.097 20.9060  21
  -1  18   0 181.977 20.1519  33
  -1  18  -1-7.47827 16.6749  33
   1 -18   1-10.0273 17.7023  21
  -1  18  -1-3.66753 17.2386  28
  -1  18  -1-0.43185 18.2723   9
  -1  18  -2 30.3620 16.5799  33
   1 -18   2 22.1923 17.7123  21
  -1  18  -2 28.4179 17.9354  28
  -1  18  -2 39.7665 19.4656   9
  -1  18  -3 35.5665 16.2884  33
  -1  18  -3 9.69012 18.7136   9
   1 -18   3 22.0919 18.7662  21
  -1  18  -3 19.4436 17.3570  28
  -1  18  -4 140.610 17.5603  33
  -1  18  -4 181.278 21.1569   9
   1 -18   4 203.987 22.1731  21
  -1  18  -4 131.662 18.8049  28
  -1  18  -5 13.3049 14.7576  33
  -1  18  -5-4.80068 17.0698   9
   1 -18   5 32.1280 18.6021  21
  -1  18  -5 19.5363 15.9722  28
  -1  18  -6 92.5949 15.4492  33
  -1  18  -6 129.655 18.3042   9
  -1  18  -6 106.530 20.3631  10
   1 -18   6 100.237 20.1177  21
  -1  18  -6 100.574 17.1385  28
  -1  18  -7 95.2948 15.0613  33
  -1  18  -7 112.447 19.0761  10
  -1  18  -7 113.511 16.4587  28
   1 -18   7 150.009 21.0707  21
  -1  18  -7 125.565 17.4964   9
  -1  18  -8 82.8281 18.3827  10
   1 -18   8 89.1895 19.4945  21
  -1  18  -8 91.4663 15.8081   9
  -1  18  -8 81.8874 15.1960  28
  -1  18  -9 301.918 26.6445  47
  -1  18  -9 242.016 18.9559  28
  -1  18  -9 258.311 21.6615  10
   1 -18  10 111.450 18.9857  21
  -1  18 -10 109.806 22.6696  47
  -1  18 -10 71.2479 15.8012  10
  -1  18 -10 95.1387 17.8892  45
  -1  18 -11 32.5800 20.4435  47
   1 -18  11 46.4394 17.0722  21
  -1  18 -12 44.9968 19.2060  47
   1 -18  12 0.88758 19.9027  29
  -1  18 -13 141.882 19.4259  47
   1 -18  13 116.623 20.2390  29
  -1  18 -14 11.4821 14.4683  35
   1 -18  14 9.00993 16.9232  29
  -1  18 -14 6.18245 16.0723  19
  -1  18 -14 0.30720 16.0030  47
  -1  18 -15 5.79606 13.2461  35
   1 -18  15-4.06342 15.3719  39
   1 -18  15-19.4306 16.7938  29
  -1  18 -15-0.53345 13.5381  47
  -1  18 -15 5.58059 14.7900  19
   1 -18  16 68.5152 14.1595  29
  -1  18 -16 26.4779 11.0145  34
  -1  18 -16 54.9164 11.2817  35
  -1  18 -16 46.1804 13.8167  19
  -1  18 -16 54.4301 12.3619  47
  -1  18 -17 20.2571 11.7520  61
  -1  18 -17 35.7366 11.8146  19
  -1  18 -18 46.1874 10.5856  61
  -1  17  11 260.728 15.1737  28
   1 -17 -11 179.728 13.3937  59
  -1  17  10 317.727 20.0153  28
  -1  17   9 62.0115 16.4943  28
  -1  17   8 146.015 19.5740  28
  -1  17   7 612.668 32.0739  28
  -1  17   6 43.0540 18.5425   9
  -1  17   6 30.9472 19.4511  28
   1 -17  -6 40.5394 14.3547  21
  -1  17   5 31.8537 18.9334   9
  -1  17   5 57.3070 19.9369  28
   1 -17  -5 34.6480 15.4351  21
   1 -17  -5 52.9758 16.7742  23
  -1  17   4 51.7221 20.6413   9
  -1  17   4 31.9238 20.9887  28
   1 -17  -4 37.8193 16.4795  21
   1 -17  -4 32.7403 16.8135  23
  -1  17   3 138.655 23.2211   9
  -1  17   3 139.786 21.6487  28
   1 -17  -3 139.585 19.6678  23
   1 -17  -3 133.393 19.3076  21
  -1  17   2 132.055 23.2524   9
   1 -17  -2 100.663 20.3400  23
   1 -17  -2 131.236 19.8239  21
  -1  17   2 109.566 22.3597  28
  -1  17   1 210.095 25.3217   9
  -1  17   0 15.0572 21.2108   9
  -1  17  -1 21.8344 20.5975   9
  -1  17  -2 148.885 22.0570   9
  -1  17  -3 45.6180 19.4865   9
   1 -17   3 59.9447 19.5796  21
  -1  17  -4 643.236 35.4823   9
   1 -17   4 665.926 35.7343  21
  -1  17  -5 263.653 24.3156   9
   1 -17   5 301.487 25.0624  21
  -1  17  -6 161.730 20.9836   9
  -1  17  -7 10.9773 15.3721  33
  -1  17  -7-3.27635 19.7229  10
  -1  17  -7 2.52597 16.9669   9
  -1  17  -8 16.6342 19.5326  10
  -1  17  -8 25.3034 16.3353   9
  -1  17  -8 25.8825 16.1554  28
  -1  17  -9 413.109 24.8152  28
  -1  17  -9 447.669 28.2169  10
   1 -17  10-8.55716 19.1343  21
  -1  17 -10 7.17769 24.3445  47
  -1  17 -10 4.53228 14.4049  28
  -1  17 -10-10.9808 17.9464  10
  -1  17 -11 431.352 31.1950  47
  -1  17 -11 409.006 27.9859  45
  -1  17 -12 17.6377 21.9279  47
   1 -17  12-4.69505 17.4199  21
  -1  17 -13-19.9363 20.7374  47
   1 -17  13-11.7234 20.6992  29
  -1  17 -14 46.0637 19.4571  47
   1 -17  14 37.5251 20.5687  29
  -1  17 -15 144.902 20.5296  19
  -1  17 -15 138.464 18.3650  35
   1 -17  15 160.559 20.7008  29
  -1  17 -15 127.925 19.2985  47
   1 -17  16-20.8623 17.8833  29
  -1  17 -16 6.55660 15.4858  47
  -1  17 -16 9.03295 16.7952  19
  -1  17 -16 3.25078 10.9826   8
  -1  17 -16 3.35497 14.8962  35
   1 -17  16 5.71227 16.4298  39
  -1  17 -17 90.4619 13.8607  35
   1 -17  17 43.6955 15.8819  29
  -1  17 -17 63.2662 16.0535  19
  -1  17 -17 64.4626 14.2674  47
  -1  17 -18 13.5952 13.6413  19
  -1  17 -18 16.9810 13.9681  61
  -1  17 -18 36.6579 11.8391  34
  -1  17 -18 23.8462 10.8021  35
  -1  17 -18 17.8658 11.1824  47
  -1  17 -19 4.89973 11.6472  19
  -1  17 -19-0.73801 9.75487  34
  -1  17 -19-14.1031 11.8498  61
  -1  17 -20 44.2741 9.90847  61
   1 -16 -13 255.005 14.6540  27
  -1  16  13 266.161 16.4413  28
   1 -16 -12 29.5315 10.0927  27
  -1  16  12 2.43295 14.1231  28
   1 -16 -12 20.3770 12.0460  59
  -1  16  11 271.842 21.0781  28
   1 -16 -11 283.442 16.7286  27
  -1  16  10 29.6781 18.2910  28
   1 -16 -10 14.8164 11.7639  27
   1 -16 -10 24.7405 13.4193   3
   1 -16  -9 25.4900 12.6067  27
  -1  16   9 22.1368 20.2390  28
  -1  16   8 87.6018 22.1762  28
   1 -16  -8 33.4694 15.5010  23
  -1  16   7 1101.24 51.7659  28
  -1  16   7 1136.06 50.1479   9
   1 -16  -7 1166.25 47.6292  23
  -1  16   6 22.8514 20.4725   9
   1 -16  -6 23.0589 17.2430  23
  -1  16   5 8.21600 19.8738   9
  -1  16   4 1238.97 57.2358  28
  -1  16   4 1371.72 57.4512   9
   1 -16  -3 67.0135 19.9810  23
  -1  16   3 90.2333 23.2841   9
  -1  16   3 74.3983 23.4185  28
   1 -16  -2 1173.13 50.2338  23
  -1  16   2 1134.66 52.1225  28
  -1  16   2 1095.82 51.3656   9
   1 -16  -1 1429.51 57.5247  23
  -1  16   1 1295.73 59.6422  28
  -1  16   1 1375.29 59.9910   9
   1 -16   0 940.311 42.1721  23
  -1  16   0 837.555 43.1673   9
  -1  16   0 826.113 43.6902  28
  -1  16  -1 1733.01 74.9807  28
   1 -16   1 1944.19 74.5237  23
  -1  16  -2 1328.73 60.7673  28
   1 -16   2 1534.04 60.9726  23
  -1  16  -3 11.1513 20.0018  28
   1 -16   3 18.3804 20.7667  23
  -1  16  -4 295.220 25.3126  28
  -1  16  -4 263.715 24.3564  33
   1 -16   5 272.999 25.5044  23
  -1  16  -5 241.289 25.1731  28
  -1  16  -5 279.727 23.4386  33
   1 -16   5 293.716 26.9655  21
  -1  16  -6 57.8654 18.5519  33
  -1  16  -6 85.2056 20.8693  28
   1 -16   6 81.5531 20.9810  21
  -1  16  -7 9.76237 17.7020  28
  -1  16  -7-7.74852 17.4304   9
  -1  16  -7 5.00922 16.3788  33
   1 -16   7 13.2187 19.2901  21
  -1  16  -8 23.8185 17.3957  28
   1 -16   8 12.7024 20.5336  21
  -1  16  -8 22.5411 17.7299   9
  -1  16  -8-15.5642 21.0553  10
   1 -16   9 253.607 24.7730  21
  -1  16  -9 247.523 21.3168  28
  -1  16  -9 188.066 23.1294  10
  -1  16 -10 25.0253 16.5015  28
  -1  16 -10 32.3999 19.7878  10
   1 -16  10 54.6846 21.2029  21
  -1  16 -11 706.285 35.9315  10
  -1  16 -11 672.338 40.1153  47
   1 -16  13 138.146 20.2878  21
  -1  16 -13 128.632 17.1138   8
  -1  16 -14 153.446 17.2632   8
  -1  16 -14 118.973 23.3333  47
   1 -16  14 111.482 23.5989  29
  -1  16 -15 26.5392 14.8277   8
   1 -16  15 67.9899 21.2333  29
  -1  16 -15 47.1767 19.9617  47
  -1  16 -16-5.39626 19.6148  19
  -1  16 -16 13.6567 17.4886  47
  -1  16 -16-9.45923 14.3207   8
   1 -16  16-8.13460 19.9378  29
  -1  16 -16 9.39347 17.6599  35
  -1  16 -17-17.3663 18.2696  19
  -1  16 -17-3.77150 15.6428  47
  -1  16 -17 2.93397 13.6829   8
   1 -16  17 0.42612 17.6114  29
  -1  16 -17-1.36978 15.5886  35
  -1  16 -18 40.1398 14.3899  47
  -1  16 -18 36.1113 13.9460  35
  -1  16 -18 36.7734 17.3154  19
  -1  16 -18 14.4987 13.4237   8
  -1  16 -19 13.7577 11.8503   8
  -1  16 -19-1.91615 13.7148  34
  -1  16 -19 0.24307 12.0139  35
  -1  16 -19 19.8342 14.6799  19
  -1  16 -19-16.7684 15.9056  61
  -1  16 -19 9.27444 11.6459  47
  -1  16 -20 47.2538 10.9681  35
  -1  16 -20 81.7517 12.7030  34
  -1  16 -20 43.3401 14.5100  61
  -1  16 -20 81.0796 13.9069  19
  -1  16 -21-3.37823 10.5052  53
  -1  16 -21-5.66714 10.8698  61
  -1  16 -21 9.54366 9.55869  34
   1 -15 -16 172.772 12.1898  64
   1 -15 -15 165.367 12.5636  27
  -1  15  14-0.91371 12.6326  28
   1 -15 -14 18.3173 11.4731  27
   1 -15 -13 375.195 19.1750  27
  -1  15  13 358.315 22.3932  28
   1 -15 -12 1093.54 43.1770   3
   1 -15 -12 1052.24 42.1990  27
  -1  15  12 984.143 45.1808  28
   1 -15 -11 412.277 22.0113   6
   1 -15 -11 426.953 23.4014  27
  -1  15  11 451.319 29.5903  28
   1 -15 -10 1040.83 42.4704   6
  -1  15  10 1062.06 48.4554  28
   1 -15  -9 36.6715 15.5137  23
   1 -15  -9 31.8673 12.5197   6
  -1  15   9 50.5256 23.5194  28
   1 -15  -8 9.99631 12.8016   6
  -1  15   8-7.93419 20.2450   9
  -1  15   7 306.561 26.9622   9
   1 -15  -7 330.077 20.1206   6
  -1  15   7 333.615 29.5258  28
   1 -15  -6 35.0387 18.4226  23
  -1  15   6 43.0155 26.3952  28
  -1  15   6 28.4447 21.8157   9
  -1  15   5 236.054 27.2510   9
   1 -15  -5 211.313 21.9095  23
  -1  15   5 252.441 29.6703  28
   1 -15  -4 500.308 29.2770  23
  -1  15   4 433.411 35.7117  28
   1 -15  -3 381.287 27.3672  23
  -1  15   3 369.078 34.1167  28
   1 -15  -2-7.40203 20.4100  23
  -1  15   2 30.7116 22.7862   9
  -1  15   2 55.4573 25.9767  28
   1 -15  -1 898.792 40.7110  23
  -1  15   1 837.488 44.6520  28
  -1  15   0 4846.40 180.117   9
   1 -15   0 5229.32 179.177  23
  -1  15   0 4649.75 180.392  28
  -1  15  -1 684.448 38.5876   9
   1 -15   1 777.603 37.7195  23
  -1  15  -1 668.095 40.4425  28
  -1  15  -2 2110.39 89.0013  28
  -1  15  -2 2187.73 89.3423   9
  -1  15  -3 198.052 26.4178  28
  -1  15  -3 199.209 25.4275   9
   1 -15   3 196.144 23.7576  23
  -1  15  -4 141.669 22.9514  28
  -1  15  -4 142.577 23.7615   9
   1 -15   4 151.171 24.1721  23
  -1  15  -5 25.6270 21.7675  28
   1 -15   5 58.6555 21.6326  23
  -1  15  -5 31.6050 21.0754   9
  -1  15  -6 73.0199 21.0155  28
   1 -15   6 104.913 22.3981  23
  -1  15  -6 93.8305 21.5280   9
  -1  15  -6 94.3418 19.4954  33
  -1  15  -7 88.3354 20.8499  28
  -1  15  -7 105.052 19.7444  33
   1 -15   7 147.427 24.1334  21
  -1  15  -7 136.791 21.6255   9
  -1  15  -8 476.384 29.0600  33
  -1  15  -8 484.295 30.3615  28
  -1  15  -9 305.999 23.3436  28
   1 -15   9 377.062 27.7778  21
  -1  15 -10 887.493 43.2235  28
   1 -15  10 1163.60 48.0460  21
   1 -15  11 379.481 27.7071  21
   1 -15  12 492.008 30.0368  21
  -1  15 -12 389.564 30.3883  45
  -1  15 -12 475.231 27.2342   8
  -1  15 -12 367.641 33.2276  47
  -1  15 -13 110.766 24.3793  47
   1 -15  13 95.9751 20.3860  21
  -1  15 -13 111.560 18.9818   8
  -1  15 -14 5.70093 16.6138   8
  -1  15 -14-5.86295 21.7864  47
  -1  15 -15 607.074 31.5036   8
  -1  15 -16 13.7324 19.8821  47
  -1  15 -16 63.4250 17.1232   8
  -1  15 -16 72.8809 21.9729  19
   1 -15  16 64.5653 21.1096  29
  -1  15 -16 30.3073 19.7992  35
  -1  15 -17 93.6849 18.6455  47
  -1  15 -17 61.5011 21.0948  19
  -1  15 -17 28.9164 16.7696   8
   1 -15  17 83.5862 21.2932  29
  -1  15 -17 61.0590 18.8914  35
  -1  15 -18 244.527 20.7466  35
  -1  15 -18 203.725 19.9748   8
  -1  15 -18 268.446 23.6266  19
  -1  15 -18 219.197 20.3593  47
  -1  15 -19 78.8169 16.2095   8
  -1  15 -19 68.6177 15.7711  35
  -1  15 -19 102.902 17.8759  34
  -1  15 -19 77.5672 15.3630  47
  -1  15 -19 102.273 18.8274  19
  -1  15 -20 140.480 17.9496  19
  -1  15 -20 131.385 15.0645  35
  -1  15 -20 118.798 17.0084  34
  -1  15 -20 138.422 18.5748  61
  -1  15 -20 130.901 14.5993  47
  -1  15 -20 92.1075 15.5171   8
  -1  15 -21 112.271 15.6808  61
  -1  15 -21 102.363 14.9347  34
  -1  15 -21 99.8236 12.2328  35
  -1  15 -21 97.7601 15.2494  19
  -1  15 -21 83.3582 13.6147   8
  -1  15 -22 12.1680 12.1833  61
  -1  15 -22 12.4875 11.1460  34
  -1  15 -22 9.60376 11.8452  53
   1 -14 -17 174.061 12.9696  27
  -1  14  16 102.808 12.9150  28
   1 -14 -16 160.755 13.6437  27
   1 -14 -15 62.3387 13.8241  27
  -1  14  15 50.7461 15.4725  28
   1 -14 -14 178.063 16.8011   3
  -1  14  14 153.370 20.1299  28
   1 -14 -14 152.721 16.4510  27
   1 -14 -13 3.94185 13.6363   6
   1 -14 -13 0.96187 15.4540   3
  -1  14  13 3.75764 20.3429  28
   1 -14 -13-18.6848 15.6689  27
   1 -14 -12 26.9630 14.0599   6
  -1  14  12 18.7609 22.0670  28
   1 -14 -11 5.90466 13.8542   6
  -1  14  11 17.8377 23.2480  28
  -1  14  10 338.683 40.1355  60
   1 -14 -10 425.960 23.3653   6
  -1  14   9 70.0868 36.0443  60
  -1  14   9 33.1142 24.9908  28
  -1  14   9-1.54582 19.9313   9
   1 -14  -9 13.8711 14.3497   6
   1 -14  -9 24.8645 15.7386  23
   1 -14  -8 1107.97 44.1756  23
  -1  14   8 1010.71 51.3675  28
   1 -14  -8 925.131 42.3850   6
  -1  14   8 907.869 59.6756  60
  -1  14   8 976.332 47.0026   9
  -1  14   7 247.162 30.3650  28
   1 -14  -7 230.501 18.9478   6
  -1  14   7 206.560 41.5825  60
   1 -14  -7 254.686 21.7464  23
   1 -14  -6 1015.38 44.3507  23
  -1  14   6 1062.93 52.4348  28
   1 -14  -6 1052.78 43.0954   6
  -1  14   6 896.851 61.1848  60
  -1  14   6 889.881 47.6410   9
   1 -14  -5 843.629 36.9987  23
  -1  14   5 689.665 55.0751  60
  -1  14   5 762.120 44.1688  28
   1 -14  -5 686.862 34.1299   6
  -1  14   5 713.493 39.7745   9
  -1  14   4-10.8691 37.8655  60
  -1  14   4 4.38395 29.2413  28
  -1  14   4 8.32833 21.1942   9
   1 -14  -4-3.55032 18.4009  23
   1 -14  -3 909.547 40.9906  23
  -1  14   3 890.053 44.4114   9
  -1  14   3 885.694 48.3517  28
   1 -14  -2 1401.57 55.4816  23
  -1  14   2 1334.37 61.9108  28
  -1  14   2 1235.16 57.8390   9
  -1  14   1 43.4769 27.7161  28
  -1  14   1 39.5377 22.3027   9
   1 -14  -1 35.9203 19.8833  23
  -1  14   0 1570.12 68.1381   9
  -1  14   0 1522.88 70.7325  28
   1 -14   1 852.001 40.3816  23
  -1  14  -1 895.279 42.5045   9
   1 -14   2 139.632 22.2829  23
  -1  14  -2 78.7220 22.9182   9
  -1  14  -2 103.725 27.1868  28
  -1  14  -3 1257.36 55.2711   9
   1 -14   3 1356.05 54.1861  23
  -1  14  -3 1166.38 55.8237  28
  -1  14  -4 556.604 32.8329   9
   1 -14   4 613.249 33.5097  23
  -1  14  -4 506.807 34.6696  28
  -1  14  -5 2111.64 84.3815   9
  -1  14  -5 1947.93 83.3224  28
  -1  14  -6 2180.59 89.1335  28
  -1  14  -6 2439.80 90.2385   9
   1 -14   6 2583.11 89.8307  23
  -1  14  -6 2100.31 87.5767  33
  -1  14  -7 65.3184 20.2029   9
   1 -14   7 84.7443 21.7521  23
  -1  14  -7 66.2962 18.5389  33
  -1  14  -7 68.2876 21.1328  28
  -1  14  -8 202.762 22.0012   9
   1 -14   8 234.901 25.3074  21
  -1  14  -8 175.368 22.4761  28
  -1  14  -8 187.101 20.5784  33
  -1  14  -9 1489.70 66.2686  28
  -1  14  -9 1650.86 68.8141  10
  -1  14  -9 1662.65 66.7305   8
  -1  14 -10 134.132 23.4712  10
  -1  14 -10 133.599 19.6197  28
  -1  14 -10 139.230 20.7931   8
   1 -14  10 153.435 22.8503  21
  -1  14 -11 248.305 24.8217  10
   1 -14  11 338.158 27.4720  21
  -1  14 -11 301.675 23.8412   8
  -1  14 -12 770.603 36.5870   8
  -1  14 -12 628.839 38.7071  45
   1 -14  12 724.580 37.3472  21
  -1  14 -12 658.695 42.5034  47
  -1  14 -13 188.758 23.7981  45
   1 -14  13 170.005 23.2393  21
  -1  14 -13 184.578 28.4366  47
  -1  14 -14 19.7355 20.0125  45
  -1  14 -14 26.5605 24.5304  47
  -1  14 -15 500.819 33.1815  47
   1 -14  15 472.818 33.9127  29
  -1  14 -15 502.561 29.5161   8
  -1  14 -16 445.528 31.5779  47
  -1  14 -16 433.461 31.6507  35
  -1  14 -16 546.605 32.7202  19
  -1  14 -16 583.657 30.3385   8
  -1  14 -17 221.206 21.9946   8
  -1  14 -18 84.0645 15.4271  31
  -1  14 -18 82.0511 19.0767  47
  -1  14 -18 62.6454 19.5442  35
  -1  14 -18 94.1553 21.7754  19
  -1  14 -18 83.3658 18.7812   8
  -1  14 -19 56.5205 14.2899  31
  -1  14 -19 67.9658 16.5974  47
  -1  14 -19 41.5964 17.1639   8
  -1  14 -19 50.5264 17.3598  35
  -1  14 -19 81.4597 20.3204  19
  -1  14 -20 193.342 16.5966  31
  -1  14 -20 153.515 16.9426  47
  -1  14 -20 177.842 21.4557  61
  -1  14 -20 160.669 20.1970  34
  -1  14 -20 208.174 20.8172  19
  -1  14 -20 186.219 18.2454  35
  -1  14 -20 150.022 19.5699   8
  -1  14 -21 1.21944 14.6841   8
  -1  14 -21-5.58534 16.6062  61
  -1  14 -21 1.95791 15.6578  19
  -1  14 -21-3.93471 13.1037  35
  -1  14 -21-17.1437 16.0318  34
  -1  14 -21 17.0294 12.2669  31
  -1  14 -22 80.8524 15.9163  61
  -1  14 -22 94.3062 14.4128   8
  -1  14 -22 75.8277 12.3358  35
  -1  14 -22 86.1320 14.9936  34
  -1  14 -22 78.2313 11.8766  31
  -1  14 -23 49.1889 12.6327  53
  -1  14 -23 50.5473 12.7895  61
  -1  14 -23 43.0033 12.6144  34
  -1  14 -24 7.20005 9.11879  53
   1 -13 -19 251.465 14.2930  64
   1 -13 -18-4.42599 11.7384  27
   1 -13 -18-5.49778 9.76615  40
   1 -13 -17 82.2359 14.0506  27
   1 -13 -17 83.9573 13.5892  40
   1 -13 -16 128.486 15.9884  27
  -1  13  16 101.935 17.8817  28
   1 -13 -16 114.403 15.1385  40
  -1  13  15 402.380 27.3681  28
   1 -13 -15 426.883 24.2732  27
   1 -13 -15 425.920 23.0318   6
   1 -13 -15 421.241 23.9137   3
   1 -13 -15 444.914 23.6254  40
   1 -13 -14 602.452 30.0376   6
   1 -13 -14 662.454 31.8659   3
  -1  13  14 657.628 35.4418  28
  -1  13  13 269.038 27.6566  28
   1 -13 -13 323.333 21.0875   6
   1 -13 -12 8.70840 15.0968   6
  -1  13  12-14.9265 31.2579  60
   1 -13 -11 738.630 33.9382   6
  -1  13  11 664.939 39.9468  28
  -1  13  11 687.918 50.2584  60
   1 -13 -10 71.4014 16.1263   6
  -1  13  10 50.2882 27.3380  28
   1 -13  -9 324.815 21.7391  23
  -1  13   9 230.101 41.6995  60
   1 -13  -9 322.846 22.4838   6
  -1  13   9 258.297 31.7043  28
  -1  13   8 425.167 31.6735   9
   1 -13  -8 502.275 27.4926  23
  -1  13   8 452.781 45.9330  60
   1 -13  -8 512.672 27.6044   6
  -1  13   8 436.957 37.8870  28
  -1  13   7 2148.27 91.5856   9
   1 -13  -7 2522.79 88.3294  23
  -1  13   7 2245.99 103.237  60
   1 -13  -7 2290.38 88.3527   6
  -1  13   7 2408.40 95.3851  28
  -1  13   6 3056.51 125.714   9
  -1  13   6 3281.50 136.581  60
   1 -13  -6 3232.64 122.780   6
  -1  13   6 3433.42 129.242  28
   1 -13  -5 150.814 19.5121  23
  -1  13   5 143.889 41.2603  60
  -1  13   5 102.262 24.3455   9
  -1  13   5 94.3452 30.4884  28
   1 -13  -4 2126.41 75.9930  23
  -1  13   4 1755.27 89.9506  60
  -1  13   4 1998.93 82.8444  28
  -1  13   4 1816.39 78.1932   9
  -1  13   3 525.756 50.6119  60
  -1  13   3 612.382 40.1944  28
  -1  13   3 561.489 35.8582   9
   1 -13  -2 370.616 24.9021  23
  -1  13   2 331.612 32.5954  28
  -1  13   2 309.518 27.8928   9
  -1  13   1 1815.91 91.2686  60
  -1  13   1 1998.84 82.8703  28
  -1  13   1 1918.07 80.4980   9
  -1  13   0 5281.12 190.339  28
   1 -13   0 5409.93 187.031  23
  -1  13   0 4903.07 188.945   9
  -1  13  -1 2022.35 86.4056  28
   1 -13   1 2322.00 83.0665  23
  -1  13  -1 2121.20 84.9999   9
  -1  13  -2 1005.67 46.0691  28
   1 -13   2 982.620 42.0727  23
  -1  13  -3 93.3568 24.2410  28
   1 -13   3 134.051 19.7243  23
  -1  13  -3 66.6746 20.8309   9
  -1  13  -4 6831.37 261.217  28
  -1  13  -4 7367.52 261.662   9
   1 -13   4 7784.58 260.691  23
  -1  13  -5 560.096 34.4478  28
   1 -13   5 659.947 33.6695  23
  -1  13  -5 623.788 32.8791   9
   1 -13   6 121.245 20.8814  23
  -1  13  -6 109.275 18.7951   9
  -1  13  -6 81.5025 20.5417  28
  -1  13  -7 34.1340 18.2616   9
  -1  13  -7 6.76418 19.7044  28
   1 -13   7 17.4355 19.2737  23
  -1  13  -7 5.75121 17.5969  33
  -1  13  -8 909.774 41.7892  33
   1 -13   8 1020.86 43.8391  23
  -1  13  -8 890.925 42.7292  28
  -1  13  -8 912.553 42.2586   8
  -1  13  -8 1000.93 42.6915   9
   1 -13   9 4108.32 134.195  21
  -1  13  -9 3178.88 131.126  28
  -1  13  -9 3501.61 131.970   8
  -1  13  -9 3738.41 131.672   9
  -1  13 -10 2770.78 100.205   8
  -1  13 -10 2494.82 99.9108  10
   1 -13  10 2958.43 101.074  21
  -1  13 -10 2372.42 98.2014  28
  -1  13 -11 289.174 24.8451   8
  -1  13 -11 268.253 24.8215  10
   1 -13  11 327.987 25.8278  21
  -1  13 -11 276.129 22.4567  28
   1 -13  12 72.4849 20.5509  21
  -1  13 -12 93.3484 20.4020   8
   1 -13  13 369.341 27.8147  21
  -1  13 -13 306.842 32.5721  47
  -1  13 -13 334.219 29.7687  45
  -1  13 -14 115.913 27.1835  47
  -1  13 -14 103.969 19.8924   8
  -1  13 -14 120.390 22.9092  45
  -1  13 -15 204.248 26.4209  47
   1 -13  15 204.447 27.8317  29
  -1  13 -16 185.175 25.5019  35
   1 -13  16 163.628 25.1619  29
  -1  13 -16 209.740 20.6168  31
  -1  13 -16 177.071 25.0596  47
  -1  13 -17-5.42625 21.7003  19
  -1  13 -17 12.3625 19.5348   8
  -1  13 -17 12.1067 15.3782  31
  -1  13 -17-3.16189 20.2595  35
  -1  13 -17 0.50233 19.8135  47
  -1  13 -18 11.9643 18.5834   8
  -1  13 -19 110.357 21.5744  19
  -1  13 -19 130.472 20.5339   8
  -1  13 -19 112.523 19.7487  35
  -1  13 -19 98.6488 16.7938  31
  -1  13 -19 110.350 18.8611  47
  -1  13 -20 15.9104 19.0154  19
  -1  13 -20 17.9642 16.4740   8
  -1  13 -20 6.88636 19.3409  61
  -1  13 -20-1.56681 16.9608  35
  -1  13 -20 0.43491 19.0009  34
  -1  13 -20 38.2472 15.4374  31
  -1  13 -20 20.6366 15.5226  47
  -1  13 -21 1.22847 18.6170  61
  -1  13 -21-0.38077 17.4928  19
  -1  13 -21-2.21971 14.3151  31
  -1  13 -21 20.0474 16.1156   8
  -1  13 -21 5.46599 15.2921  35
  -1  13 -21-35.9226 18.1527  34
  -1  13 -22-13.0599 16.9291  61
  -1  13 -22 0.82723 13.4264  31
  -1  13 -22 10.4491 15.9861  19
  -1  13 -22 11.0781 15.4621   8
  -1  13 -22 3.37306 13.5754  35
  -1  13 -22-6.46253 15.9037  34
  -1  13 -23 84.3267 15.7529  61
  -1  13 -23 80.3977 12.5733  35
  -1  13 -23 91.4445 15.5614  34
  -1  13 -23 88.3158 16.1054  53
  -1  13 -23 105.233 14.7804   8
  -1  13 -23 97.1797 13.1106  31
  -1  13 -24-8.83474 12.2907  34
  -1  13 -24-13.3741 12.5744  53
  -1  13 -24-8.95210 11.9226  61
   1 -12 -20-2.12303 9.79746  64
   1 -12 -20 21.8318 9.66024  27
   1 -12 -19-6.89120 12.5177  40
   1 -12 -19 13.8945 12.3071  27
   1 -12 -18 7.71409 13.8593  40
   1 -12 -18-5.38129 14.0969  27
   1 -12 -17 97.7024 14.7369   6
   1 -12 -17 117.201 15.1273   3
   1 -12 -17 100.511 16.5996  40
   1 -12 -17 115.031 16.8686  27
   1 -12 -16 205.797 18.4349   3
   1 -12 -16 180.783 18.0761   6
  -1  12  16 141.240 21.7201  28
   1 -12 -16 197.435 19.2436  27
   1 -12 -15 144.915 18.3047   3
   1 -12 -15 128.222 16.8933   6
  -1  12  15 120.015 23.0028  28
   1 -12 -14 5.27765 15.6332   6
   1 -12 -13 2301.21 83.9416   6
  -1  12  13 2078.01 88.2836  28
  -1  12  13 2136.64 95.8162  60
  -1  12  12 883.693 49.1500  36
   1 -12 -12 964.791 40.3104   6
  -1  12  12 772.403 45.8725  28
  -1  12  12 847.100 56.3216  60
   1 -12 -11 221.479 21.0924   6
  -1  12  11 253.027 33.8028  36
  -1  12  11 270.279 42.3906  60
  -1  12  10 802.161 42.0116   9
   1 -12 -10 834.659 39.7818   6
  -1  12  10 962.222 50.8619  36
  -1  12  10 956.048 59.4453  60
   1 -12  -9 3020.97 106.125  23
  -1  12   9 2892.33 116.069  36
  -1  12   9 2752.94 122.333  60
   1 -12  -9 2935.52 107.811   6
  -1  12   9 2673.56 109.383   9
  -1  12   8 3997.19 162.042  60
   1 -12  -8 4386.30 148.018  23
  -1  12   8 3713.27 150.775   9
  -1  12   8 4115.13 156.785  36
  -1  12   7 1111.61 68.8894  60
  -1  12   7 1204.67 62.3291  36
   1 -12  -7 1310.88 49.9682  23
  -1  12   7 1173.78 54.7816   9
  -1  12   6 103.238 31.9626  36
  -1  12   6 77.5396 38.9677  60
  -1  12   6 114.767 22.8273   9
   1 -12  -6 121.778 16.5788  23
   1 -12  -5 60.0613 16.0934  23
  -1  12   5 38.2989 30.5881  36
  -1  12   5-20.0329 39.3571  60
  -1  12   5 40.2431 21.2494   9
  -1  12   5 70.2594 27.9185  28
   1 -12  -4 4825.58 161.344  23
  -1  12   4 4242.50 163.784   9
  -1  12   4 4227.48 173.015  60
  -1  12   4 4389.39 166.715  28
   1 -12  -3 781.634 34.1197  23
  -1  12   3 687.211 42.6533  28
  -1  12   3 671.873 37.7646   9
  -1  12   2 165.745 26.6704  28
  -1  12   2 106.086 21.3723   9
   1 -12  -2 141.398 17.5738  23
  -1  12   1 165.977 25.6974  28
  -1  12   1 127.046 36.4809  60
  -1  12   1 122.837 21.8980   9
   1 -12  -1 139.434 15.8870  23
  -1  12   0 133.293 26.2249  28
  -1  12   0 92.1162 35.7419  60
  -1  12   0 111.862 21.6312   9
   1 -12   0 122.966 16.5406  23
   1 -12   1 980.098 41.4868  23
  -1  12  -1 978.097 46.6836  28
  -1  12  -1 993.610 43.6812   9
  -1  12  -1 939.424 57.7529  60
  -1  12  -2 14.2357 22.4425  28
  -1  12  -2 21.4109 18.3016   9
   1 -12   2 37.2097 15.4028  23
   1 -12   3 1887.23 70.4237  23
  -1  12  -3 1769.16 72.4389  28
  -1  12  -3 1818.27 71.4335   9
  -1  12  -4 14.8597 20.4934  28
  -1  12  -4 31.2356 17.2208   9
   1 -12   4 19.4845 15.4234  23
   1 -12   5 268.050 19.9825  23
  -1  12  -5 246.158 20.4775   9
   1 -12   6 169.565 19.4853  23
  -1  12  -6 171.661 18.4123   9
  -1  12  -6 145.587 20.2716  28
   1 -12   7 7.19590 17.8508  23
  -1  12  -7-13.6025 15.5590   9
  -1  12  -7 19.5937 17.8609  28
  -1  12  -8 61.9800 16.6758   9
  -1  12  -8 52.0962 17.2561  28
   1 -12   8 80.5791 18.5726  23
  -1  12  -8 35.2986 16.5839  33
  -1  12  -9 3369.63 114.532   9
   1 -12   9 3205.25 115.089  23
  -1  12  -9 3155.32 115.472   8
  -1  12 -10 14.2867 19.7411   8
  -1  12 -10 14.8718 15.7782  28
  -1  12 -10 15.5816 20.0305  10
   1 -12  10 9.88530 17.5029  21
  -1  12 -11 598.647 31.4614  28
  -1  12 -11 638.738 34.9306   8
  -1  12 -11 599.378 34.3320  10
  -1  12 -12 33.6651 19.1406  10
   1 -12  12 3.31856 18.5317  21
  -1  12 -12 12.0663 20.3764   8
  -1  12 -13 442.067 35.1008  47
  -1  12 -13 440.657 29.7230   8
  -1  12 -13 484.324 31.9816  45
  -1  12 -14 368.220 32.3222  47
  -1  12 -14 343.654 29.6130  45
   1 -12  15 663.307 38.9820  29
  -1  12 -15 578.133 34.7407  45
  -1  12 -15 689.085 38.5951  47
  -1  12 -15 685.790 36.1945   8
  -1  12 -16 32.0445 23.2572  47
  -1  12 -16-2.28215 22.1326  35
  -1  12 -16-15.1889 20.2685   8
  -1  12 -17 245.506 26.5981  35
  -1  12 -17 298.088 27.5838  19
  -1  12 -17 254.111 25.5979  47
  -1  12 -17 295.841 23.6495  31
  -1  12 -18 64.1880 17.6264  31
  -1  12 -18 62.8080 21.7815  35
  -1  12 -18 53.8680 19.6369  47
  -1  12 -18 86.9529 19.8552   8
  -1  12 -18 88.3877 23.3709  19
  -1  12 -19 228.610 23.3843   8
  -1  12 -19 166.135 23.7915  19
  -1  12 -20 29.6123 17.0131  31
  -1  12 -20 22.6702 20.4017  19
  -1  12 -20 25.8915 18.0036  35
  -1  12 -20 35.1578 18.8522   8
  -1  12 -21 29.9556 20.0192  61
  -1  12 -21 47.6514 16.5832  31
  -1  12 -21 13.2222 18.1137  19
  -1  12 -21 3.97632 18.9602  34
  -1  12 -21 22.7972 16.9671  35
  -1  12 -21 28.1799 17.8444   8
  -1  12 -22-1.62496 18.5371  61
  -1  12 -22 40.0871 16.0076  31
  -1  12 -22 48.5913 17.2038   8
  -1  12 -22 20.2152 16.8423  19
  -1  12 -22 28.1460 15.2158  35
  -1  12 -22 30.6850 18.3813  34
  -1  12 -23 272.925 21.8494  53
  -1  12 -23 241.289 21.4985  61
  -1  12 -23 264.177 18.6527  35
  -1  12 -23 302.711 22.0001  34
  -1  12 -23 331.273 20.4592  31
  -1  12 -23 323.942 21.2514   8
  -1  12 -24 135.176 13.1349  35
  -1  12 -24 164.993 16.7200  61
  -1  12 -24 161.619 16.7284  34
  -1  12 -24 127.372 17.0544  53
  -1  12 -25 41.6782 12.1447  53
  -1  12 -25 51.1660 11.7398  61
   1 -11 -21 633.010 27.4156  27
   1 -11 -21 707.892 27.9620  40
   1 -11 -20 91.0111 14.0640  27
   1 -11 -20 114.026 15.0009  40
   1 -11 -19 0.73045 12.8823  14
   1 -11 -19 33.7128 15.0545  40
   1 -11 -19 44.3465 14.7952  27
   1 -11 -18 106.422 14.9995   3
   1 -11 -18 100.103 16.9099  27
   1 -11 -18 112.040 16.1136   6
   1 -11 -18 98.6401 14.6713  14
   1 -11 -17 14.5265 14.6592   3
   1 -11 -17 18.2491 16.2368  27
   1 -11 -17 15.4954 15.4841   6
   1 -11 -17 12.1849 12.9466  14
   1 -11 -16 93.3580 17.5495   3
  -1  11  16 110.946 23.3313  28
   1 -11 -16 110.905 18.8540   6
   1 -11 -16 125.129 15.5590  14
   1 -11 -15 647.829 31.9409   6
   1 -11 -15 599.839 29.3353  14
   1 -11 -14-8.91645 17.3578   6
  -1  11  14-22.1926 35.6956  60
  -1  11  14-2.16255 26.3785  36
   1 -11 -13 885.314 39.2696   6
  -1  11  13 768.901 56.7591  60
   1 -11 -13 820.665 36.6796  14
  -1  11  13 905.243 48.4790  36
   1 -11 -12 2811.42 105.041   6
  -1  11  12 2855.24 112.904  36
  -1  11  12 2723.68 120.085  60
   1 -11 -11 3394.24 116.103   6
  -1  11  11 3148.99 130.925  60
  -1  11  11 3093.20 123.394  36
  -1  11  10 4123.31 161.657   9
  -1  11  10 4552.55 168.070  36
   1 -11 -10 4555.57 158.238  23
  -1  11  10 4458.65 175.245  60
  -1  11   9 10184.3 387.715   9
  -1  11   9 10691.5 393.122  36
  -1  11   9 10254.5 398.233  60
   1 -11  -8 753.353 33.5851  23
  -1  11   8 767.449 55.4697  60
  -1  11   8 677.873 38.9418   9
  -1  11   8 761.731 45.8341  36
  -1  11   7 1812.37 78.0860   9
  -1  11   7 2009.45 84.7364  36
   1 -11  -7 2095.42 74.4718  23
  -1  11   7 1943.22 90.8556  60
  -1  11   6 156.898 21.5404   9
   1 -11  -6 202.415 16.4064  23
  -1  11   6 182.779 30.3431  36
  -1  11   6 177.767 40.2920  60
   1 -11  -5 449.726 22.9150  23
  -1  11   5 419.549 27.4637   9
  -1  11   5 483.131 36.3153  36
  -1  11   5 445.395 44.5596  60
  -1  11   4 7.78116 18.6822   9
  -1  11   4 46.0100 34.5940  60
   1 -11  -4 45.6881 13.2130  23
  -1  11   4 45.8752 26.1278  36
   1 -11  -3 4692.29 164.620  23
  -1  11   3 4746.85 172.175  36
  -1  11   3 4472.45 167.520   9
  -1  11   2 427.579 32.9173  36
  -1  11   2 365.372 29.4881  28
  -1  11   2 387.198 25.7606   9
   1 -11  -2 397.385 21.6404  23
  -1  11   1 2339.35 95.0828  28
  -1  11   1 2415.31 92.1281   9
   1 -11  -1 2520.10 89.5092  23
  -1  11   0 89.4990 17.2589   9
   1 -11   0 66.9314 13.6050  23
  -1  11  -1 1013.76 43.5878   9
  -1  11  -2 919.657 40.7669   9
  -1  11  -3 72.1920 16.7330   9
  -1  11  -4 130.205 16.5981   9
  -1  11  -5 3958.41 142.845   9
  -1  11  -6 38.9603 14.3863   9
  -1  11  -7 504.247 25.7531   9
   1 -11   8 67.7149 16.6049  23
  -1  11  -8 82.5010 14.4105   9
  -1  11  -8 52.0277 16.7287  28
  -1  11  -9 1758.05 63.6393   9
   1 -11   9 1732.91 64.7298  23
  -1  11 -10 1211.61 51.4072  10
  -1  11 -10 1314.47 51.5102   8
   1 -11  10 1376.62 51.4375  21
  -1  11 -11 1153.17 49.7429  10
  -1  11 -11 1205.11 50.0214   8
   1 -11  11 1283.14 49.7593  21
  -1  11 -12 366.243 26.1834  10
   1 -11  12 416.724 26.4896  21
  -1  11 -12 350.244 27.8715   8
  -1  11 -13 2708.44 106.331  45
  -1  11 -13 2586.00 107.021  47
  -1  11 -14 21.0965 21.3435   8
  -1  11 -14 12.1742 21.6860  45
  -1  11 -14-13.1233 24.3190  47
  -1  11 -15 165.612 22.6830   8
  -1  11 -15 105.174 21.4370  45
   1 -11  15 160.075 25.6165  29
  -1  11 -15 103.174 25.8500  47
  -1  11 -16 134.628 24.1964  47
  -1  11 -16 133.921 22.1754   8
  -1  11 -16 162.197 22.3557  45
  -1  11 -16 131.010 25.5128  35
  -1  11 -17 98.4451 19.5860  31
  -1  11 -17 113.228 21.2751   8
  -1  11 -17 94.9422 24.0430  35
  -1  11 -17 61.6591 22.9439  47
  -1  11 -17 73.5107 23.7054  19
  -1  11 -18 583.186 35.2055  35
  -1  11 -18 605.996 35.4734  47
  -1  11 -18 651.424 37.6413  19
  -1  11 -18 658.664 34.0589  31
  -1  11 -19 3.57429 20.1206  35
  -1  11 -19-11.7715 18.7331  47
  -1  11 -19-5.35162 20.7926   8
  -1  11 -19 1.35776 17.4734  31
  -1  11 -19-21.8272 21.3252  19
  -1  11 -20 864.598 41.2301  19
  -1  11 -20 776.289 40.8239  34
  -1  11 -20 914.738 40.4764   8
  -1  11 -21 15.5162 18.2962  31
  -1  11 -21 34.6970 19.2796  19
  -1  11 -21 32.2051 18.3867  35
  -1  11 -21 21.2648 20.0547  34
  -1  11 -21 26.3549 19.1464   8
  -1  11 -22 57.7439 20.2963  61
  -1  11 -22 49.2583 17.9454  31
  -1  11 -22 68.2790 18.8994  19
  -1  11 -22 63.0946 20.1234  34
  -1  11 -22 39.9732 16.8115  35
  -1  11 -22 73.7477 18.8255   8
  -1  11 -23 7.16121 16.1887   8
  -1  11 -23 24.4084 18.4663  53
  -1  11 -23 10.4854 17.7068  61
  -1  11 -23 32.7871 14.7803  35
  -1  11 -23 19.6535 17.9482  34
  -1  11 -23 12.2750 15.8531  31
  -1  11 -24 300.574 18.9794  35
  -1  11 -24 297.224 22.5718  53
  -1  11 -24 303.680 22.0575  61
  -1  11 -24 359.526 21.5889   8
  -1  11 -24 359.471 21.3042  31
  -1  11 -24 306.486 22.3933  34
  -1  11 -25 0.26693 13.9181  53
  -1  11 -25-2.20304 12.3954   8
  -1  11 -25-8.76169 8.91773  35
  -1  11 -25 0.79232 13.3927  34
  -1  11 -25-10.8890 13.6229  61
  -1  11 -26 37.8400 11.2325  53
  -1  11 -26 22.8498 9.68736  61
   1 -10 -22 1170.25 45.6120  27
   1 -10 -22 1267.01 46.4183  40
   1 -10 -21 174.703 16.1683  40
   1 -10 -21 158.194 13.8832  13
   1 -10 -21 145.926 14.1360  64
   1 -10 -21 145.741 14.0571  25
   1 -10 -21 168.638 15.0457  27
   1 -10 -20 30.3979 16.2323  40
   1 -10 -20 47.0042 14.2485  14
   1 -10 -20 51.5017 14.8579  27
   1 -10 -20 47.7098 13.9162  25
   1 -10 -19 2.78040 14.5649  14
   1 -10 -19 10.0354 15.4729  27
   1 -10 -19 0.28436 14.3169  25
   1 -10 -18 136.418 17.6250  25
   1 -10 -18 119.497 16.3273  14
   1 -10 -18 107.270 16.0658   3
   1 -10 -18 115.569 17.3390   6
   1 -10 -18 133.885 18.3966  27
   1 -10 -17 61.5551 16.3792   3
   1 -10 -17 46.8531 16.7348  25
   1 -10 -17 37.4453 18.1056   6
   1 -10 -17 51.1028 15.5025  14
   1 -10 -16 236.312 21.9195   6
   1 -10 -16 224.696 21.0840  25
  -1  10  15 109.573 38.2312  60
   1 -10 -15 86.6285 18.9679   6
   1 -10 -15 87.4797 15.9021  14
  -1  10  15 80.1272 26.7985  36
  -1  10  14 236.776 42.2559  60
   1 -10 -14 242.612 22.5970   6
   1 -10 -14 219.722 18.4049  14
  -1  10  14 232.073 31.2991  36
  -1  10  13 13819.2 508.437  36
  -1  10  13 13932.1 514.719  60
   1 -10 -13 14746.9 502.196   6
  -1  10  12 7631.50 275.618  36
  -1  10  12 7358.80 281.807  60
   1 -10 -12 7568.86 268.114   6
  -1  10  11 9396.61 327.616  36
  -1  10  11 8877.97 321.149   9
  -1  10  11 9106.55 334.046  60
  -1  10  10 9009.30 335.780  60
   1 -10 -10 9355.52 320.718  23
  -1  10  10 9221.21 330.465  36
   1 -10 -10 9289.71 323.511   6
  -1  10  10 8665.37 324.177   9
  -1  10   9 1351.36 71.7862  60
  -1  10   9 1361.84 64.9640  36
   1 -10  -9 1443.87 53.0647  23
   1 -10  -9 1358.17 55.8842   6
  -1  10   9 1330.87 57.1464   9
   1 -10  -8 87.3205 12.9709  23
  -1  10   8 92.2587 27.8464  36
  -1  10   8 59.8081 19.5373   9
  -1  10   8 82.7142 36.4743  60
  -1  10   7 379.557 32.8017  36
   1 -10  -7 342.805 19.1969  23
  -1  10   7 353.867 40.5460  60
  -1  10   7 277.727 24.2149   9
  -1  10   6 43.5900 17.5124   9
   1 -10  -6 33.5282 11.9207  23
  -1  10   6 44.9569 26.4150  36
  -1  10   5 35.5084 17.3795   9
  -1  10   5 55.1882 25.0109  36
  -1  10   4 1059.49 45.5376   9
  -1  10   4 1070.94 57.6036  60
  -1  10   3 140.353 18.3388   9
  -1  10   3 95.6310 31.2756  60
  -1  10   2 1671.79 64.0731   9
  -1  10   2 1580.52 74.5249  60
   1 -10  -1 25.7100 11.4389  23
  -1  10   1 33.5075 21.8478  36
  -1  10   1 8.74960 14.4368   9
  -1  10   1 19.9725 31.2237  60
   1 -10   0 108.818 13.1567  23
  -1  10   0 105.147 21.5549  28
  -1  10   0 95.4195 16.2023   9
  -1  10   0 146.584 30.4833  60
   1 -10   1 186.592 14.1014  23
  -1  10  -1 176.463 21.7485  28
  -1  10  -1 178.434 17.5432   9
   1 -10   2 1848.47 66.7222  23
  -1  10  -2 1794.37 70.7911  28
  -1  10  -2 1774.45 68.8093   9
  -1  10  -2 1819.51 79.0298  60
   1 -10   3 68.9808 12.2938  23
  -1  10  -3 60.7487 14.1599   9
  -1  10  -4 291.533 22.7365  28
   1 -10   4 328.355 19.3457  23
  -1  10  -4 321.560 20.1416   9
  -1  10  -5 40.4935 13.2990   9
  -1  10  -5 19.2059 16.4347  28
   1 -10   5 15.8398 13.4818  23
  -1  10  -6 891.615 40.0792  28
  -1  10  -6 898.779 38.1708   9
  -1  10  -7 1673.47 68.6037  28
  -1  10  -7 1800.69 67.6413   9
  -1  10  -8 2287.02 90.3194  28
   1 -10   8 2676.54 90.5691  23
  -1  10  -8 2165.64 89.3358  33
  -1  10  -8 2696.64 89.7560   9
  -1  10  -9 308.291 19.7147  33
  -1  10  -9 317.601 20.7689  28
  -1  10 -10 85.1608 19.3138   8
  -1  10 -10 100.834 18.5607  10
  -1  10 -11 190.260 20.6775  10
  -1  10 -11 185.456 21.1072   8
  -1  10 -12 2372.87 87.5521  10
  -1  10 -12 2162.75 88.4107  45
  -1  10 -12 2076.02 86.3206  56
  -1  10 -13 1384.48 59.5964  47
  -1  10 -13 1383.00 57.8308   8
  -1  10 -13 1377.58 58.7012  45
  -1  10 -13 1406.51 53.6540  58
  -1  10 -13 1322.79 56.6802  56
  -1  10 -14 5047.70 184.062  47
  -1  10 -14 5076.72 183.008  45
  -1  10 -14 4821.58 179.212  58
  -1  10 -14 4829.46 181.266  56
  -1  10 -15 14.6215 13.2051  58
  -1  10 -15-1.43126 20.0531  45
   1 -10  15 16.4130 21.5512  29
  -1  10 -15-2.09018 22.0726  47
  -1  10 -15 15.8262 19.7425   8
  -1  10 -16 1086.40 48.0799   8
  -1  10 -16 1074.56 46.9676  45
  -1  10 -16 947.442 48.4104  47
  -1  10 -16 1019.12 50.0211  35
  -1  10 -16 1032.14 50.8959  19
  -1  10 -17 787.280 41.3794  19
  -1  10 -17 738.647 36.2167  52
  -1  10 -17 767.257 39.3225   8
  -1  10 -17 835.790 41.2470  35
  -1  10 -17 743.086 40.0052  47
  -1  10 -18 3460.22 129.351  19
  -1  10 -18 3171.42 127.542  47
  -1  10 -18 3527.23 127.534  31
  -1  10 -18 3631.04 128.094   8
  -1  10 -18 3336.67 128.914  35
  -1  10 -19 1372.57 56.6110  31
  -1  10 -19 1239.47 55.5020  47
  -1  10 -19 1317.86 57.4015  35
  -1  10 -19 1377.41 58.9841  19
  -1  10 -20 39.1572 22.4345  34
  -1  10 -20 28.5903 19.9963  35
  -1  10 -20 22.0646 22.0716  61
  -1  10 -20 52.6435 20.2719   8
  -1  10 -20 28.7851 21.2667  19
  -1  10 -20 19.1371 18.1636  31
  -1  10 -21 113.767 22.4439  61
  -1  10 -21 137.869 20.5964   8
  -1  10 -22 19.9754 18.0228  31
  -1  10 -22 12.1176 15.0532  41
  -1  10 -22 11.7090 17.1619  35
  -1  10 -22 39.3534 19.4005  34
  -1  10 -22 33.9921 19.3337   8
  -1  10 -23 10.3986 19.2759  53
  -1  10 -23 4.60078 17.3807  31
  -1  10 -23 10.7520 13.7799  41
  -1  10 -23 8.53719 17.7137  61
  -1  10 -23 16.5349 18.7730  34
  -1  10 -23 10.0418 15.5882  35
  -1  10 -23-1.56313 17.1705   8
  -1  10 -24 12.7628 17.9066  53
  -1  10 -24 8.39790 15.9895  31
  -1  10 -24 15.3228 13.0007  41
  -1  10 -24 14.6749 16.8262  34
  -1  10 -24 11.5038 14.2914  35
  -1  10 -24 20.0741 17.3238  61
  -1  10 -24 32.8292 16.2603   8
  -1  10 -25 3.33750 13.4590   8
  -1  10 -25-0.60867 15.2213  34
  -1  10 -25-1.97868 11.0709  35
  -1  10 -25-13.2016 15.2076  61
  -1  10 -25 6.37522 11.3365  41
  -1  10 -25 4.62032 15.4440  53
  -1  10 -26-4.30431 12.0266  61
  -1  10 -26 6.04957 12.1079  53
   1  -9 -23 23.4474 11.2714  40
   1  -9 -22 79.5864 14.6616  40
   1  -9 -22 65.1128 13.3958  25
   1  -9 -22 67.6295 12.9596  27
   1  -9 -22 61.7565 11.7742  13
   1  -9 -21 57.3888 17.0999  40
   1  -9 -21 59.3472 15.3306  25
   1  -9 -21 38.8525 14.6691  27
   1  -9 -21 69.2288 15.4414  14
   1  -9 -20 29.9206 15.9231  25
   1  -9 -20 18.7884 14.8833  27
   1  -9 -20 30.7943 15.0849  14
   1  -9 -19-2.41219 14.6510  14
   1  -9 -19 25.5306 16.8264  25
   1  -9 -19 4.94660 13.8145   3
   1  -9 -19 10.8486 16.6892  27
   1  -9 -19 17.2814 15.8638   6
   1  -9 -18 75.5119 15.8526   3
   1  -9 -18 67.8485 18.4857   6
   1  -9 -18 54.3590 16.4877  14
   1  -9 -17 13.8679 18.2943   6
   1  -9 -17 3.02091 16.3681   3
  -1   9  17 61.8865 33.7479  60
   1  -9 -16 113.155 16.5261  14
   1  -9 -16 130.386 19.8581   6
  -1   9  15 658.294 43.2860  36
   1  -9 -15 660.829 32.3601  14
  -1   9  15 677.696 53.1106  60
   1  -9 -15 669.147 33.9412   6
   1  -9 -14 19784.5 675.439   6
  -1   9  14 18968.9 687.988  60
  -1   9  14 18797.7 681.177  36
  -1   9  13 10810.9 401.009  60
  -1   9  13 11181.0 395.812  36
   1  -9 -12 7630.94 259.928   6
  -1   9  12 6784.66 272.500  60
  -1   9  12 7069.55 267.095  36
   1  -9 -11 5349.77 190.013   6
  -1   9  11 5365.14 190.648   9
  -1   9  11 5260.29 197.590  36
  -1   9  11 4993.65 202.950  60
  -1   9  10 1343.27 58.2575   9
   1  -9 -10 1402.95 53.4415  23
  -1   9  10 1438.54 66.9460  36
  -1   9  10 1452.43 72.8028  60
   1  -9 -10 1513.29 57.2462   6
   1  -9  -9 135.321 13.0702  23
  -1   9   9 201.163 29.7688  36
  -1   9   9 137.831 36.4760  60
  -1   9   9 130.303 19.7092   9
  -1   9   8 575.664 38.9824  36
  -1   9   8 601.206 30.9231   9
  -1   9   7 27.2181 15.9676   9
  -1   9   7 7.45081 31.7379  60
  -1   9   6 79.7559 16.4445   9
  -1   9   6 88.8069 32.3286  60
   1  -9  -6 91.0985 11.2113  23
   1  -9  -5 66.9387 10.3782  23
  -1   9   5 21.5821 30.6011  60
  -1   9   5 35.4284 24.2099  36
  -1   9   5 51.6567 15.5525   9
   1  -9  -4 226.395 14.5000  23
  -1   9   4 172.014 31.8364  60
  -1   9   4 224.980 26.8402  36
  -1   9   4 247.858 18.6288   9
   1  -9  -3 697.791 28.4160  23
  -1   9   3 652.562 43.9239  60
  -1   9   3 688.519 37.8961  36
  -1   9   3 678.198 31.4497   9
   1  -9  -2 11027.7 381.052  23
  -1   9   2 11247.8 390.268  60
  -1   9   2 11257.3 387.075  36
  -1   9   2 10515.6 382.952   9
   1  -9  -1 775.372 30.9392  23
  -1   9   1 724.016 44.8147  60
  -1   9   1 733.285 33.2519   9
  -1   9   0 6795.04 242.744  36
  -1   9   0 6469.73 246.134  60
   1  -9   0 6863.99 237.490  23
  -1   9  -1 452.766 38.3938  60
   1  -9   1 470.896 21.1797  23
  -1   9  -1 475.620 27.7280  28
  -1   9  -2 5269.36 187.622  60
   1  -9   2 5045.82 179.194  23
  -1   9  -2 5118.42 182.390  28
  -1   9  -3 3815.60 136.396  60
   1  -9   3 3583.20 127.353  23
  -1   9  -3 3496.09 130.379  28
   1  -9   4 831.235 33.7532  23
  -1   9  -4 796.846 36.3789  28
   1  -9   5 125.815 13.9176  23
  -1   9  -5 102.453 17.0199  28
   1  -9   6 712.097 28.9278  23
  -1   9  -6 589.283 29.5181  28
  -1   9  -7 644.618 29.5615  28
  -1   9  -7 573.264 29.7736  32
  -1   9  -8 1747.87 64.0020  44
  -1   9  -8 1633.89 65.0690  33
  -1   9  -8 1663.36 66.0536  28
  -1   9  -9 1292.64 50.3171  33
  -1   9  -9 1298.53 51.2242  28
  -1   9  -9 1193.06 50.0176  58
  -1   9 -10 937.644 40.0937  28
  -1   9 -10 996.990 42.7840   8
  -1   9 -10 961.099 39.2644  58
  -1   9 -10 944.153 42.1691  10
   1  -9  11 2970.02 101.283  21
  -1   9 -11 2644.87 99.4328  28
  -1   9 -11 2852.46 101.681  10
  -1   9 -11 2561.68 98.7211  58
  -1   9 -11 2625.13 101.282  56
  -1   9 -11 2859.58 101.543   8
  -1   9 -12 282.062 22.0441  10
  -1   9 -12 279.389 25.4571  47
  -1   9 -12 249.345 23.0275  45
  -1   9 -12 306.933 22.7235   8
  -1   9 -13 100.468 22.2888  47
  -1   9 -13 116.468 20.3995  45
  -1   9 -13 126.495 20.5271   8
  -1   9 -14 712.865 32.4221  58
  -1   9 -14 673.059 34.9977  56
  -1   9 -14 726.368 37.8027  47
  -1   9 -14 718.727 37.6631  45
  -1   9 -14 817.781 37.3725   8
  -1   9 -15 515.447 26.2248  58
  -1   9 -15 472.058 28.3553  56
  -1   9 -15 501.535 31.3178   8
  -1   9 -15 551.688 30.2291  45
  -1   9 -15 498.732 32.6914  47
  -1   9 -16 3251.77 120.185  35
  -1   9 -16 2952.59 116.438  52
  -1   9 -16 3137.05 118.949  47
  -1   9 -16 3367.02 120.711  19
  -1   9 -16 3034.90 116.330  56
  -1   9 -16 3136.44 118.140  45
  -1   9 -16 3442.85 119.242   8
  -1   9 -17 1841.51 77.3763  47
  -1   9 -17 1911.90 79.0904  35
  -1   9 -17 2073.00 77.6850   8
  -1   9 -17 2111.48 79.7592  19
  -1   9 -17 1848.52 75.0656  52
  -1   9 -18 63.9801 17.2650  52
  -1   9 -18 18.2486 20.6092  47
  -1   9 -18 29.0635 22.3055  19
  -1   9 -18 29.3427 20.0665  31
  -1   9 -18 39.8267 22.0641  35
  -1   9 -18 30.1422 21.5869   8
  -1   9 -19 916.176 46.9727  34
  -1   9 -19 1014.35 45.8435   8
  -1   9 -19 989.689 45.8576  35
  -1   9 -19 964.966 46.5920  19
  -1   9 -19 830.983 41.6097  52
  -1   9 -19 924.255 47.4294  61
  -1   9 -19 1020.96 44.6905  31
  -1   9 -20 131.420 24.9442  61
  -1   9 -20 142.074 23.9874  19
  -1   9 -20 192.021 24.1308  34
  -1   9 -20 161.972 23.2883  35
  -1   9 -20 142.726 17.5337  52
  -1   9 -20 148.155 21.4099  31
  -1   9 -21 374.405 25.0820  41
  -1   9 -21 359.081 29.3391  61
  -1   9 -21 329.722 26.5476  31
  -1   9 -21 394.562 26.9646  19
  -1   9 -21 339.255 28.5236  34
  -1   9 -21 398.266 28.0885   8
  -1   9 -21 361.814 26.7917  35
  -1   9 -22 13.9823 16.3087  41
  -1   9 -22 9.22302 19.2473  61
  -1   9 -22 9.14554 19.8159   8
  -1   9 -23 2.08086 18.4269   8
  -1   9 -23 19.5951 18.5912  31
  -1   9 -23 30.0045 19.7298  34
  -1   9 -23 14.1042 16.5734  35
  -1   9 -23 19.2983 15.6609  41
  -1   9 -23-5.49313 19.7016  61
  -1   9 -23 16.7428 20.0107  53
  -1   9 -24 14.9250 17.0494   8
  -1   9 -24-6.67868 17.4394  31
  -1   9 -24 0.40914 18.7180  53
  -1   9 -24 6.36518 18.1866  61
  -1   9 -24 0.63532 14.5329  41
  -1   9 -24 15.6552 18.5410  34
  -1   9 -24-0.33060 14.8641  35
  -1   9 -25-4.25220 14.4055   8
  -1   9 -25 5.32541 13.1816  41
  -1   9 -25 17.3513 16.5004  53
  -1   9 -25-20.6527 13.1018  35
  -1   9 -25 17.9656 15.9638  61
  -1   9 -26 114.260 12.5114  41
  -1   9 -26 128.536 15.2391  61
  -1   9 -26 131.408 16.0388  53
  -1   9 -27 125.510 11.5417  61
  -1   9 -27 137.887 13.0674  53
   1  -8 -24 183.443 13.5916  40
   1  -8 -23 173.056 15.5634  25
   1  -8 -23 128.204 13.4795  27
   1  -8 -23 133.030 14.5998  38
   1  -8 -23 170.454 15.9195  40
   1  -8 -22 22.9044 13.5009  13
   1  -8 -22-2.75015 14.7633  25
   1  -8 -22 19.9694 14.3981  38
   1  -8 -22 23.6112 13.3967  27
   1  -8 -22 8.05771 16.1008  40
   1  -8 -21 12.0512 16.4851  14
   1  -8 -21 15.8892 15.6692  38
   1  -8 -21 22.0412 16.7712  25
   1  -8 -21-3.34208 15.3543  27
   1  -8 -20 10.7912 16.6049  14
   1  -8 -20-14.3479 16.7500  38
   1  -8 -20 2.90801 17.6993  25
   1  -8 -20 2.05761 16.3361  27
   1  -8 -19 20.7038 16.6707  14
   1  -8 -19-16.3754 17.6080   6
   1  -8 -18 19.6115 18.0880   6
  -1   8  18 35.9779 33.9563  60
   1  -8 -18 20.7762 15.6570   3
   1  -8 -18 15.3841 17.1518  27
   1  -8 -18 37.6950 18.2181  38
   1  -8 -17 188.683 19.4789  14
   1  -8 -17 189.432 21.3993   6
   1  -8 -17 184.616 19.9801   3
   1  -8 -17 180.042 20.2007  38
   1  -8 -16 2358.47 86.8579  38
   1  -8 -16 2262.67 85.7650  14
   1  -8 -16 2196.62 86.8035   6
  -1   8  15 12859.7 477.289  36
   1  -8 -15 13508.7 470.432  38
   1  -8 -15 13621.8 470.810   6
  -1   8  14 3001.67 123.898  36
   1  -8 -14 3164.33 114.996  38
   1  -8 -13 311.911 21.3353  38
  -1   8  13 281.699 35.5006  36
   1  -8 -13 278.023 22.5008   6
   1  -8 -12 44.9797 15.2219  38
  -1   8  12 78.6041 30.3520  36
   1  -8 -12 95.1514 17.8753   6
  -1   8  11 2721.10 112.399  36
   1  -8 -11 2956.31 104.093   6
  -1   8  11 2704.21 103.959   9
  -1   8  10 75.5177 27.8387  36
  -1   8  10 40.0938 16.6553   9
   1  -8 -10 98.8656 16.7426   6
  -1   8   9 1100.12 46.3244   9
   1  -8  -9 1123.29 42.5561  23
   1  -8  -8 11.3497 9.02570  23
  -1   8   8 13.9158 14.1290   9
  -1   8   7 2472.67 96.1135  36
   1  -8  -7 2454.47 87.0184  23
  -1   8   7 2342.00 89.6707   9
  -1   8   6 442.910 32.4328  36
  -1   8   6 349.259 36.1442  60
   1  -8  -6 433.626 19.6551  23
  -1   8   6 425.743 23.2908   9
  -1   8   5 2505.43 97.3483  36
  -1   8   5 2239.21 101.396  60
  -1   8   5 2287.72 92.0251   9
  -1   8   4 1248.65 55.4441  36
  -1   8   4 1115.56 59.0889  60
   1  -8  -4 1272.57 46.5246  23
  -1   8   3 36.3383 23.7902  36
  -1   8   3 18.5298 28.6709  60
   1  -8  -3 34.0401 10.6643  23
  -1   8   2 22354.8 743.648  36
  -1   8   2 22052.8 746.715  60
   1  -8  -2 21979.6 738.617  23
  -1   8   1 135.730 24.8457  36
  -1   8   1 172.483 30.9571  60
   1  -8  -1 134.163 12.2622  23
  -1   8   1 121.417 15.5834   9
  -1   8   0 1428.90 57.4025  36
  -1   8   0 1469.56 61.9268  60
   1  -8   0 1349.40 50.0357  23
  -1   8   0 1278.13 51.9815   9
  -1   8  -1 373.937 27.4735  36
   1  -8   1 352.152 17.5467  23
  -1   8  -1 336.793 19.9169   9
  -1   8  -1 312.064 21.9764   5
  -1   8  -2 12448.4 422.695  60
   1  -8   2 12473.7 416.171  23
  -1   8  -2 12334.8 418.913  28
  -1   8  -2 12265.8 417.342   9
  -1   8  -3 3228.20 118.097   9
  -1   8  -3 3380.12 120.229  28
   1  -8   3 3394.24 117.089  23
  -1   8  -3 3043.30 118.365   5
   1  -8   4 72.4320 11.5798  23
  -1   8  -4 83.8412 16.8344  28
  -1   8  -4 77.0961 11.4591   9
  -1   8  -4 80.8460 12.4277   5
   1  -8   5 5316.38 168.802  23
  -1   8  -5 5056.27 168.814   9
  -1   8  -5 4711.13 170.092  28
  -1   8  -6 4216.29 149.481   9
  -1   8  -6 4113.90 149.528  44
  -1   8  -6 4144.37 148.526  50
  -1   8  -6 4099.78 150.860  28
  -1   8  -7 95.0770 8.40879  50
  -1   8  -7 100.076 10.7517  44
  -1   8  -7 89.5856 13.7005  28
   1  -8   7 137.353 13.5380  23
  -1   8  -7 115.616 15.9572  32
  -1   8  -7 108.936 10.6979   9
  -1   8  -8 52.8722 7.84812  50
  -1   8  -8 47.6726 13.1434  28
  -1   8  -8 54.0873 9.80785  44
  -1   8  -8 60.3418 9.91672   9
   1  -8   8 48.3146 13.0724  23
  -1   8  -8 34.3269 11.8246  33
  -1   8  -8 54.0421 13.2166  32
  -1   8  -9 1158.14 45.0576  28
  -1   8  -9 1132.63 42.5864  50
  -1   8  -9 1153.16 44.1411  33
  -1   8  -9 1241.26 45.4653  32
   1  -8   9 1221.98 45.0566  23
  -1   8  -9 1065.25 44.0962  58
  -1   8 -10 251.715 16.7876  58
  -1   8 -10 246.969 20.3580   8
  -1   8 -10 259.607 17.2506  28
  -1   8 -10 282.804 17.4269  32
   1  -8  10 298.128 18.6231  21
  -1   8 -10 302.838 13.9935  50
  -1   8 -11 553.654 25.8385  28
  -1   8 -11 533.355 25.3100  58
  -1   8 -11 561.848 28.5720  56
  -1   8 -11 565.953 29.5060   8
  -1   8 -11 655.344 28.2378  10
   1  -8  11 598.306 26.9886  21
  -1   8 -11 542.466 23.7220  50
  -1   8 -12 1075.36 42.9934   8
  -1   8 -12 948.595 37.5041  50
  -1   8 -12 951.676 41.3861  56
  -1   8 -12 879.379 38.8302  58
  -1   8 -12 1087.94 42.5171  10
  -1   8 -13 104.581 19.5532   8
  -1   8 -13 106.279 16.9074  10
  -1   8 -13 82.4740 19.1674  47
  -1   8 -13 124.517 12.2022  50
  -1   8 -14 10.2539 19.0001  47
  -1   8 -14 41.8347 18.9605   8
  -1   8 -14 10.4111 12.9268  58
  -1   8 -14 5.14807 18.4710  45
  -1   8 -15 50.4544 17.6766  45
  -1   8 -15 37.2204 21.6450  19
  -1   8 -15 48.4042 20.5440  47
  -1   8 -15 45.2336 21.5371  35
  -1   8 -15 31.1834 19.7545   8
  -1   8 -15 53.9178 14.4976  58
  -1   8 -15 61.0108 16.2509  56
  -1   8 -16 7.16749 15.4853  56
  -1   8 -16 27.3287 20.3122  47
  -1   8 -16 15.3580 15.6674  52
  -1   8 -16 6.17667 21.7315  19
  -1   8 -16 3.60055 20.4607  35
  -1   8 -16 7.76462 19.8649   8
  -1   8 -16 22.0462 18.0564  45
  -1   8 -17 1865.86 66.3679   8
  -1   8 -17 1509.55 65.5313  47
  -1   8 -17 1736.53 62.9418  37
  -1   8 -17 1587.93 66.2630  35
  -1   8 -17 1403.50 63.1021  56
  -1   8 -17 1702.06 65.3544  31
  -1   8 -17 1445.28 62.8508  52
  -1   8 -17 1624.25 67.7374  19
  -1   8 -18 1184.97 47.7242   8
  -1   8 -18 996.182 45.4534  31
  -1   8 -18 916.976 44.8692  47
  -1   8 -18 894.257 43.0286  52
  -1   8 -18 984.378 47.0145  35
  -1   8 -18 1085.91 43.6790  37
  -1   8 -18 807.034 42.6848  56
  -1   8 -18 1084.99 47.8205  19
  -1   8 -19 878.513 44.0810  35
  -1   8 -19 929.227 40.3809  37
  -1   8 -19 901.804 42.6594  31
  -1   8 -19 918.927 46.0333  61
  -1   8 -19 856.752 39.8136  56
  -1   8 -19 786.272 39.9548  52
  -1   8 -19 855.904 45.0414  34
  -1   8 -19 888.437 42.5780   8
  -1   8 -19 912.828 44.2379  19
  -1   8 -20 735.877 40.7027  34
  -1   8 -20 709.725 40.6882  61
  -1   8 -20 770.975 39.2553  19
  -1   8 -20 731.281 38.4650  31
  -1   8 -20 639.968 34.8704  52
  -1   8 -20 777.720 38.7135   8
  -1   8 -20 772.085 35.4545  37
  -1   8 -20 707.623 39.0138  35
  -1   8 -21 462.022 31.6943  34
  -1   8 -21 538.800 31.3494   8
  -1   8 -21 393.068 32.0373  61
  -1   8 -21 534.130 30.6719  19
  -1   8 -21 491.771 30.7455  31
  -1   8 -21 396.301 25.9457  52
  -1   8 -21 436.821 29.3598  35
  -1   8 -21 469.622 27.2652  37
  -1   8 -21 457.059 27.9203  41
  -1   8 -22 85.1231 20.5200   8
  -1   8 -22 69.8469 20.6458  31
  -1   8 -22 79.1914 20.8935  53
  -1   8 -22 66.2076 21.9714  34
  -1   8 -22 55.3339 21.7221  61
  -1   8 -23-6.82983 16.9153  41
  -1   8 -23 25.6319 19.3535  31
  -1   8 -23 20.3642 15.3066  51
  -1   8 -23-4.75498 18.7403   8
  -1   8 -23 0.47796 20.3805  34
  -1   8 -23 0.41661 17.0675  35
  -1   8 -24 9.70092 18.3044  61
  -1   8 -24-17.1735 16.2824  41
  -1   8 -24-4.33333 19.4022  53
  -1   8 -24 16.3149 17.2216  31
  -1   8 -24 5.69479 15.7288  35
  -1   8 -24-0.42707 19.0277  34
  -1   8 -24-11.5141 14.5055  51
  -1   8 -24 5.73125 16.3194   8
  -1   8 -25 19.3897 15.4403   8
  -1   8 -25 18.4040 12.7567  51
  -1   8 -25 31.4995 14.9106  41
  -1   8 -25 28.2354 13.8144  35
  -1   8 -25 38.9518 18.2549  53
  -1   8 -25 22.4397 16.5413  61
  -1   8 -26 5.28418 14.7993  53
  -1   8 -26 16.5552 12.6547  41
  -1   8 -26 7.43282 14.1616  61
  -1   8 -27-4.45403 11.6011  53
  -1   8 -27 9.63887 10.1234  61
  -1   8 -27 8.33917 9.51973  41
   1  -7 -24 257.213 16.7243  38
   1  -7 -24 235.177 17.0290  40
   1  -7 -24 269.520 17.9056  25
   1  -7 -23 113.921 13.8379  27
   1  -7 -23 137.839 17.1113  40
   1  -7 -23 159.866 17.0068  38
   1  -7 -23 122.951 14.6665  13
   1  -7 -23 152.034 17.2680  25
   1  -7 -22 293.791 20.6729  27
   1  -7 -22 335.630 22.8402  25
   1  -7 -22 301.860 22.1504  38
   1  -7 -22 328.695 21.3706  13
   1  -7 -22 344.684 23.2036  14
   1  -7 -21 4.25304 15.4307  27
   1  -7 -21-11.8815 17.3938  25
   1  -7 -21 0.36269 17.4187  38
   1  -7 -21 13.8859 17.8590  14
   1  -7 -20 62.8425 17.1010  14
   1  -7 -19 376.676 25.4242   6
   1  -7 -19 345.125 24.6402  27
   1  -7 -19 349.938 25.6233  38
   1  -7 -18 568.808 29.2139  14
   1  -7 -18 566.431 30.9259  38
   1  -7 -18 490.647 27.7977   3
   1  -7 -18 561.137 31.1620   6
   1  -7 -17 23.4785 16.7005  14
   1  -7 -17 56.0528 19.9530  38
   1  -7 -17 4.54691 16.0757   3
   1  -7 -17 10.4902 18.8152   6
  -1   7  16 17569.8 677.324  36
   1  -7 -16 19971.8 671.293  38
   1  -7 -16 19470.1 670.527  14
   1  -7 -16 19111.1 671.088   6
   1  -7 -15 763.171 36.2585  38
  -1   7  15 658.443 47.0695  36
   1  -7 -14 2790.63 103.119   6
  -1   7  14 2618.37 112.265  36
   1  -7 -14 2811.05 103.049  38
   1  -7 -13 5285.81 198.412   6
   1  -7 -13 5791.69 198.513  38
  -1   7  13 5258.46 206.106  36
   1  -7 -13 5714.59 197.998   1
   1  -7 -12 2773.64 109.428   6
  -1   7  12 3045.09 118.264  36
   1  -7 -12 3122.29 108.480   1
   1  -7 -11 4557.31 174.514   6
  -1   7  11 4851.47 174.913   9
  -1   7  11 4706.80 181.909  36
   1  -7 -11 5236.77 173.644   1
  -1   7  10 1502.70 61.4242   9
   1  -7 -10 1437.13 61.0827   6
   1  -7 -10 1667.31 60.0232   1
   1  -7 -10 1653.83 58.2753  23
   1  -7  -9 1749.99 64.9908   1
  -1   7   9 1710.90 66.6885   9
  -1   7   9 1682.80 74.9049  36
   1  -7  -9 1805.02 63.9022  23
   1  -7  -8 2957.16 98.5706   1
  -1   7   8 2732.94 106.894  36
   1  -7  -8 2731.67 97.7175  23
   1  -7  -7 809.029 31.8240   1
  -1   7   7 767.898 43.8098  36
   1  -7  -7 824.556 31.5627  23
  -1   7   6 22897.9 795.750  36
   1  -7  -6 22736.3 789.217  23
   1  -7  -5 784.711 31.7401  23
  -1   7   5 701.611 41.5357  36
   1  -7  -5 763.716 31.3357  38
  -1   7   5 813.614 34.7370   9
   1  -7  -4 36916.0 1261.85  23
  -1   7   4 35533.9 1263.44   9
  -1   7   4 36177.6 1267.47  36
   1  -7  -4 36550.9 1261.54  38
   1  -7  -3 16522.2 569.215  23
  -1   7   3 16054.4 570.669   9
  -1   7   3 16425.8 576.703  60
  -1   7   3 16751.4 574.801  36
   1  -7  -2 3616.69 124.894  23
  -1   7   2 3454.54 126.275   9
  -1   7   2 3384.66 133.109  60
  -1   7   2 3620.76 130.369  36
   1  -7  -1 417.301 18.3422  23
  -1   7   1 363.757 21.1668   9
  -1   7   1 424.287 33.9607  60
  -1   7   1 426.319 28.5502  36
   1  -7   0 4829.77 164.252  23
  -1   7   0 4414.32 165.444   9
  -1   7   0 4669.19 171.816  60
  -1   7   0 4823.09 168.673  36
   1  -7   1 756.493 27.9165  23
  -1   7  -1 679.411 39.5332  60
  -1   7  -1 672.519 29.4819   9
  -1   7  -1 665.699 34.4764  36
  -1   7  -2 2081.44 82.6823  60
  -1   7  -2 2192.56 77.1594  28
  -1   7  -2 1978.54 74.8902   9
   1  -7   2 2191.21 73.9844  23
  -1   7  -2 1858.60 76.3245   5
  -1   7  -3 104.362 15.0958   5
  -1   7  -3 46.3815 10.5514  50
  -1   7  -3 118.292 10.8244   9
   1  -7   3 109.006 9.82824  23
  -1   7  -3 71.9385 8.25609  22
  -1   7  -3 52.4582 26.1697  60
  -1   7  -3 67.8739 16.9181  28
  -1   7  -4 21614.4 754.155   5
   1  -7   4 23737.9 753.123  23
  -1   7  -4 23005.2 754.811  28
  -1   7  -4 22200.9 753.251   9
  -1   7  -5 443.493 21.7275   5
  -1   7  -5 465.945 23.8809  28
  -1   7  -5 471.744 20.1407   9
  -1   7  -5 416.516 19.4749  50
  -1   7  -5 395.212 21.0963  44
  -1   7  -6 1373.17 57.1447  44
  -1   7  -6 1419.69 56.3889  50
   1  -7   6 1760.90 57.7524  23
  -1   7  -6 1560.29 58.6720  28
  -1   7  -6 1764.50 57.1479   9
  -1   7  -7 3941.02 155.379  44
  -1   7  -7 4264.71 154.834  50
   1  -7   7 4946.97 156.224  23
  -1   7  -7 4298.27 155.815  33
  -1   7  -7 4161.94 156.743  32
  -1   7  -7 4534.22 156.417  28
  -1   7  -7 4865.02 155.241   9
  -1   7  -8 4829.55 170.534  28
   1  -7   8 5092.39 170.525  23
  -1   7  -8 4865.79 171.554  18
  -1   7  -8 4810.19 169.941  44
  -1   7  -8 4983.73 169.355   9
  -1   7  -8 4881.36 171.231  32
  -1   7  -8 4738.09 169.933  33
  -1   7  -8 4579.54 169.173  50
  -1   7  -9 2501.77 92.4851  33
  -1   7  -9 2509.47 93.5928  32
  -1   7  -9 2562.59 93.1312  28
  -1   7  -9 2753.71 92.9892  44
  -1   7  -9 2551.34 94.4836  18
  -1   7  -9 2439.56 94.3390  10
  -1   7  -9 2677.36 91.8542   9
  -1   7  -9 2481.24 93.0251  58
  -1   7  -9 2662.07 92.0096  50
  -1   7 -10 2.77309 13.9218  18
  -1   7 -10 7.70883 14.9421  56
  -1   7 -10 8.85996 10.9179  32
  -1   7 -10 13.3087 13.4275  10
   1  -7  10 1.94611 11.5117  21
  -1   7 -10 0.76810 7.76668  50
  -1   7 -10-18.0278 14.5480   8
  -1   7 -10-0.20499 10.4740  28
  -1   7 -10 13.6362 10.4705  58
  -1   7 -11 3734.76 136.877  47
  -1   7 -11 3756.39 136.845  45
  -1   7 -11 3624.79 136.085  56
  -1   7 -11 3775.94 134.457  58
  -1   7 -11 3933.60 136.044   8
  -1   7 -11 3693.87 133.283  50
  -1   7 -11 3960.01 136.405  18
  -1   7 -12 662.674 32.7640  47
  -1   7 -12 666.249 32.5856  45
  -1   7 -12 578.716 30.8500   8
  -1   7 -12 602.704 31.2201  18
  -1   7 -12 639.872 26.6306  50
  -1   7 -12 684.209 31.1095  56
  -1   7 -12 670.655 28.2261  58
  -1   7 -13 666.626 30.6370  10
  -1   7 -13 623.448 30.9808  56
  -1   7 -13 571.546 28.1293  58
   1  -7  13 616.647 32.2993  29
  -1   7 -13 657.239 31.8235   8
  -1   7 -13 644.821 27.1695  50
  -1   7 -14 864.978 39.6204  45
  -1   7 -14 903.763 41.2830  35
  -1   7 -14 861.645 40.0597   8
  -1   7 -14 854.695 39.8306  47
  -1   7 -15 274.989 22.3896  47
  -1   7 -15 259.672 21.3829  45
  -1   7 -15 320.859 19.5828  37
  -1   7 -15 245.674 21.5186  56
  -1   7 -15 234.532 18.8659  58
  -1   7 -15 274.759 25.4654  35
  -1   7 -15 316.659 25.8082  19
  -1   7 -15 367.539 25.0081   8
  -1   7 -16 132.211 20.6408   8
  -1   7 -16 150.365 19.7443  47
  -1   7 -16 140.998 16.7396  37
  -1   7 -16 126.724 18.3879  56
  -1   7 -16 159.220 18.7028  52
  -1   7 -16 120.213 22.6220  19
  -1   7 -16 116.124 22.6316  35
  -1   7 -17 1516.06 64.1744   8
  -1   7 -17 1544.91 64.4346  31
  -1   7 -17 1597.38 63.6596  47
  -1   7 -17 1529.57 65.4682  35
  -1   7 -17 1679.45 61.7990  37
  -1   7 -17 1548.85 62.7010  56
  -1   7 -17 1626.65 65.6036  19
  -1   7 -17 1464.51 62.6858  52
  -1   7 -18 2598.94 96.5225  56
  -1   7 -18 2595.61 100.313  34
  -1   7 -18 2393.60 98.1367   8
  -1   7 -18 2574.97 99.6245  19
  -1   7 -18 2615.04 100.664  61
  -1   7 -18 2599.30 97.9402  47
  -1   7 -18 2642.74 96.6791  37
  -1   7 -18 2596.74 99.4258  35
  -1   7 -18 2510.29 98.1158  31
  -1   7 -18 2494.24 96.7730  52
  -1   7 -19 180.595 24.8304  19
  -1   7 -19 206.304 21.0112  37
  -1   7 -19 166.472 24.3505  31
  -1   7 -19 176.263 20.2079  52
  -1   7 -19 179.064 26.8946  61
  -1   7 -19 177.309 24.9782  35
  -1   7 -19 198.991 27.3249  34
  -1   7 -19 185.416 23.6637   8
  -1   7 -19 152.318 20.7128  56
  -1   7 -20 2812.85 100.948  37
  -1   7 -20 2738.08 103.179  35
  -1   7 -20 2850.21 102.258   8
  -1   7 -20 2748.60 102.757  31
  -1   7 -20 2925.03 103.196  19
  -1   7 -20 2555.15 103.902  61
  -1   7 -20 2390.24 99.5187  56
  -1   7 -20 2458.31 99.7600  52
  -1   7 -20 2716.33 104.097  34
  -1   7 -21 90.4239 24.0425  61
  -1   7 -21 91.7251 20.5163  41
  -1   7 -21 66.4864 16.9946  52
  -1   7 -21 109.586 21.9451  31
  -1   7 -21 82.6750 21.2827  35
  -1   7 -21 69.5921 22.3394  34
  -1   7 -21 99.5305 18.7485  37
  -1   7 -22 239.721 24.0612   8
  -1   7 -22 174.707 24.6794  61
  -1   7 -22 182.209 21.8742  41
  -1   7 -22 214.869 23.9287  31
  -1   7 -22 179.522 24.6942  53
  -1   7 -22 230.274 21.4897  51
  -1   7 -22 197.793 24.9206  34
  -1   7 -22 235.811 22.8707  35
  -1   7 -22 209.520 21.3260  37
  -1   7 -23 23.9486 19.5791  53
  -1   7 -23 10.1862 18.3047   8
  -1   7 -23 24.4184 17.4896  35
  -1   7 -23 18.3007 16.9946  37
  -1   7 -24 9.80131 17.2142   8
  -1   7 -24 17.1078 17.3500  41
  -1   7 -24 4.27296 15.9149  51
  -1   7 -24 18.3430 17.8454  31
  -1   7 -24 13.1541 18.3064  61
  -1   7 -24-16.9171 19.8592  34
  -1   7 -24 10.5099 16.5344  35
  -1   7 -24 36.2515 19.9862  53
  -1   7 -25 10.3345 15.3456   8
  -1   7 -25-4.79434 17.1250  61
  -1   7 -25-29.3784 16.6045  41
  -1   7 -25 7.72234 17.4530  53
  -1   7 -25 0.29814 14.5870  51
  -1   7 -25-1.23004 14.4670  35
  -1   7 -26 1.96706 14.0264  41
  -1   7 -26 3.13116 15.9253  53
  -1   7 -26-4.67235 15.0889  61
  -1   7 -26 13.0435 11.9792  51
  -1   7 -27 1.04974 11.6297  41
  -1   7 -27-3.00581 9.60173  51
  -1   7 -27 21.7578 11.3125  61
  -1   7 -27 18.7955 12.8378  53
   1  -6 -25 78.1788 11.8841  40
   1  -6 -25 109.425 14.0328  25
   1  -6 -25 104.724 13.3087  38
   1  -6 -24 86.7379 14.8060  40
   1  -6 -24 85.2976 15.9790  38
   1  -6 -24 74.6624 15.9454  25
   1  -6 -23 415.043 24.0961  38
   1  -6 -23 397.966 24.5887  25
   1  -6 -23 375.719 21.9888  13
   1  -6 -22 9.10447 14.6439  27
   1  -6 -22-7.75191 18.0324  14
   1  -6 -22-8.15666 16.4464  13
   1  -6 -22 1.47382 17.2647  25
   1  -6 -22-6.53418 17.3319  38
   1  -6 -21 50.8504 16.3712  27
   1  -6 -21 9.04424 17.3824  14
   1  -6 -20 36.4154 17.7099  51
   1  -6 -20 38.0607 19.6051  38
   1  -6 -20 41.2058 17.0147  27
   1  -6 -19 109.875 19.2376  27
   1  -6 -19 121.399 19.6051   6
   1  -6 -19 117.597 18.6781  14
   1  -6 -19 141.635 20.1499  51
   1  -6 -19 135.596 21.8176  38
   1  -6 -18 433.137 28.7327   6
   1  -6 -18 417.816 26.9535  14
   1  -6 -18 460.237 28.2659  51
   1  -6 -18 498.883 29.9627  38
   1  -6 -17 7454.75 262.409  51
   1  -6 -17 7336.26 262.554   6
   1  -6 -17 8117.58 263.249  38
   1  -6 -17 7094.90 261.798  14
   1  -6 -17 7085.65 261.082   3
   1  -6 -16 391.343 27.6107  51
   1  -6 -16 474.469 26.9244   1
   1  -6 -16 468.262 27.9008  38
  -1   6  16 474.080 38.6849  36
   1  -6 -15 6141.41 210.904   1
   1  -6 -15 6013.66 211.399  51
   1  -6 -15 5734.21 211.050   6
  -1   6  15 5592.73 219.292  36
   1  -6 -14 698.286 32.9476   1
   1  -6 -14 735.403 33.7759  51
   1  -6 -14 619.441 32.6218   6
  -1   6  14 715.101 45.1915  36
   1  -6 -13 388.976 22.3804   1
   1  -6 -13 312.964 22.7293   6
  -1   6  13 360.091 35.1096  36
   1  -6 -12 4652.79 178.083   6
   1  -6 -12 4952.72 177.928  51
  -1   6  11 6591.67 256.066  26
   1  -6 -11 6937.12 248.733  41
  -1   6  11 6938.40 256.843  43
   1  -6 -11 6905.41 249.484   6
   1  -6 -11 7376.61 248.416   1
   1  -6 -11 7250.68 249.119  51
   1  -6 -10 180.246 14.9900  41
   1  -6 -10 222.920 13.1600  24
   1  -6 -10 187.636 14.3900   1
  -1   6  10 144.634 26.9392  26
   1  -6 -10 229.169 12.1428  23
  -1   6  10 210.567 29.0968  43
  -1   6  10 180.545 15.8585   9
   1  -6 -10 187.738 16.5954   6
   1  -6 -10 190.229 14.8541  51
   1  -6  -9 1858.70 67.4612  37
  -1   6   9 1781.01 77.3229  43
   1  -6  -9 1885.87 67.1555  24
   1  -6  -9 1781.34 68.2521  51
  -1   6   9 1757.53 76.7212  26
   1  -6  -9 1869.28 66.8044  23
   1  -6  -9 1807.05 68.0593  41
   1  -6  -9 1931.99 67.6180   1
   1  -6  -8 632.731 26.5941  37
  -1   6   8 615.982 28.9367   9
   1  -6  -8 678.368 26.7956  24
   1  -6  -8 649.965 27.5856  51
  -1   6   8 617.839 38.6629  26
   1  -6  -8 769.249 28.1023  49
   1  -6  -8 665.074 26.4522  23
  -1   6   8 646.774 39.0310  43
   1  -6  -8 617.593 27.3967  41
   1  -6  -8 680.520 26.7863   1
   1  -6  -7 102.628 12.0494  41
  -1   6   7 120.355 27.7711  43
  -1   6   7 95.8186 25.6887  36
   1  -6  -7 110.943 10.3018  37
   1  -6  -7 104.798 10.7830   1
  -1   6   7 91.2887 25.4720  26
  -1   6   7 76.9411 14.3097   9
   1  -6  -7 108.997 10.3312  23
   1  -6  -7 123.725 11.8159  51
   1  -6  -7 158.392 14.5996  49
   1  -6  -7 106.329 11.4480  24
   1  -6  -6 58.7276 10.9594  24
   1  -6  -6 12.9302 10.0843  51
  -1   6   6 15.9666 26.3618  26
   1  -6  -6 78.9204 13.8975  49
   1  -6  -6 45.6187 9.62477  23
   1  -6  -6 10.7721 10.0456  41
  -1   6   6 14.4802 25.5208  36
  -1   6   6 23.5995 13.3619   9
   1  -6  -5 32622.7 1179.57  51
   1  -6  -5 34004.7 1179.78  24
  -1   6   5 33654.1 1185.50  26
   1  -6  -5 33605.8 1179.60  23
   1  -6  -5 30539.2 1179.52  41
   1  -6  -5 34292.4 1179.45   1
  -1   6   5 34073.6 1184.85  36
  -1   6   5 32080.0 1180.91   9
   1  -6  -4 4498.63 161.237  24
  -1   6   4 4048.49 162.338   9
   1  -6  -4 4356.89 160.648   1
  -1   6   4 4443.36 166.839  36
   1  -6  -4 4380.46 161.078  23
   1  -6  -4 4332.07 160.829  51
   1  -6  -3 3139.52 114.596  24
  -1   6   3 2799.39 119.859  36
   1  -6  -3 3053.99 113.869   1
   1  -6  -3 3040.83 114.525  23
  -1   6   3 3056.97 115.897   9
  -1   6   2 174.426 14.3266   9
  -1   6   2 232.537 22.7250  36
   1  -6  -2 220.816 13.0429  24
   1  -6  -2 306.022 13.6137  49
   1  -6  -2 217.326 12.3531  23
  -1   6   2 297.228 28.5038  60
  -1   6   1 2747.64 116.049   9
   1  -6  -1 3079.44 114.895  23
  -1   6   1 3002.49 119.510  36
  -1   6   1 2972.84 121.508  60
  -1   6   0 76.5058 11.6531   9
   1  -6   0 129.975 8.80144  49
   1  -6   0 106.748 9.15141  23
  -1   6   0 84.3959 23.7437  60
  -1   6   0 119.350 19.1950  36
   1  -6   1 10256.7 342.676  23
  -1   6  -1 9200.27 343.143   9
  -1   6  -1 9858.66 347.848  60
  -1   6  -1 10257.9 345.841  36
  -1   6  -2 1592.56 58.6612   5
  -1   6  -2 1381.72 62.1000  60
  -1   6  -2 1491.07 58.1725  28
   1  -6   2 1621.71 55.4530  23
  -1   6  -2 1511.56 56.1238  22
  -1   6  -2 1534.28 55.9372   9
  -1   6  -2 1552.23 59.6843  36
  -1   6  -3 344.789 15.7519  22
   1  -6   3 373.391 15.2124  23
  -1   6  -3 291.098 26.8719  60
  -1   6  -3 331.161 19.3313   5
  -1   6  -3 325.222 15.9905   9
  -1   6  -3 302.289 19.8287  28
  -1   6  -4 486.250 23.2381   5
   1  -6   4 550.181 20.3272  23
  -1   6  -4 522.978 24.0247  28
  -1   6  -4 524.347 20.5011  22
  -1   6  -4 466.387 20.6261   9
  -1   6  -4 469.019 21.3730  50
  -1   6  -5 163.245 14.0714  28
  -1   6  -5 116.501 12.5622   5
  -1   6  -5 150.212 12.3657  44
  -1   6  -5 135.023 9.62128   9
   1  -6   5 173.978 11.3721  23
  -1   6  -5 156.445 10.7266  50
  -1   6  -6 7829.25 255.253  28
  -1   6  -6 6923.61 254.299  50
  -1   6  -6 7592.51 255.767  18
   1  -6   6 8119.83 254.766  23
  -1   6  -6 6935.16 254.766  44
  -1   6  -6 7152.61 254.013   9
  -1   6  -6 6954.40 255.731  32
  -1   6  -6 7251.29 253.044   1
  -1   6  -7 24888.1 859.968  28
  -1   6  -7 22401.2 859.154  50
  -1   6  -7 25938.2 858.399   1
  -1   6  -7 22633.7 859.595  44
  -1   6  -7 25691.8 859.108   9
   1  -6   7 26322.5 859.860  23
  -1   6  -7 25565.6 860.786  18
  -1   6  -7 24836.7 859.613  33
  -1   6  -7 24026.0 860.600  32
  -1   6  -8 1373.14 52.1947  18
   1  -6   8 1414.85 50.4306  23
  -1   6  -8 1335.44 49.9638  33
  -1   6  -8 1405.46 51.7165  32
  -1   6  -8 1335.11 52.9510   7
  -1   6  -8 1293.09 48.2636   1
  -1   6  -8 1377.55 52.3016  10
  -1   6  -8 1378.49 50.3756  44
  -1   6  -8 1370.37 48.9150   9
  -1   6  -8 1370.62 49.3744  50
  -1   6  -8 1339.07 50.5879  28
  -1   6  -9 5652.10 187.567  18
  -1   6  -9 4789.25 185.126  50
  -1   6  -9 5476.44 184.716   9
  -1   6  -9 4850.53 185.345  33
  -1   6  -9 5217.35 186.541  32
  -1   6  -9 5329.05 188.255   7
  -1   6  -9 5797.25 187.782   8
  -1   6  -9 4673.64 186.063  58
  -1   6  -9 5769.68 184.709   1
  -1   6  -9 5769.98 187.493  10
   1  -6   9 5493.14 186.526  21
  -1   6  -9 5028.23 185.796  28
  -1   6 -10 1302.14 48.8859  45
   1  -6  10 1162.64 46.1901  21
  -1   6 -10 1153.70 47.4737  10
  -1   6 -10 1132.17 44.6801  50
  -1   6 -10 1265.31 49.4473  47
  -1   6 -10 1284.63 48.5988  56
  -1   6 -10 1206.97 46.5030  58
  -1   6 -10 1331.92 48.5120  18
  -1   6 -10 1152.15 49.1384   7
  -1   6 -11 57.3072 9.39738  50
  -1   6 -11 50.4064 15.8129  47
  -1   6 -11 56.2932 16.7158  45
  -1   6 -11 45.9496 11.3995  58
  -1   6 -11 61.2783 14.7291  56
  -1   6 -11 82.4772 15.6566  18
  -1   6 -11 114.128 15.1622  10
  -1   6 -11 94.7644 19.3732   7
  -1   6 -11 103.237 14.6319   8
  -1   6 -12 922.722 36.1426  50
  -1   6 -12 1004.63 40.6629  18
  -1   6 -12 825.852 39.2270   8
  -1   6 -12 921.204 40.2062  47
  -1   6 -12 937.585 37.6612  58
  -1   6 -12 929.732 39.4357  56
  -1   6 -12 975.452 40.6056  45
  -1   6 -13 82.1893 11.8565  50
  -1   6 -13 81.2256 15.8117  45
  -1   6 -13 80.3129 12.4992  58
  -1   6 -13 70.6799 15.0305  56
  -1   6 -13 61.2118 16.2777   8
  -1   6 -13 63.7658 16.1712  47
  -1   6 -14 76.3474 16.0165  56
  -1   6 -14 73.0539 18.8401  35
  -1   6 -14 118.785 17.3841   8
  -1   6 -14 77.8185 18.6810  19
  -1   6 -14 106.079 18.8590  18
  -1   6 -15 12.4006 15.9799  47
  -1   6 -15 25.4665 12.9586  37
  -1   6 -15 15.0287 18.6440  35
  -1   6 -15 3.93220 18.8797  19
  -1   6 -15 13.5469 19.6743  18
  -1   6 -15 12.4827 16.5747   8
  -1   6 -16 1556.10 56.8151   8
  -1   6 -16 1360.67 55.4079  47
  -1   6 -16 1410.41 53.7115  37
  -1   6 -16 1323.98 57.0002  35
  -1   6 -16 1143.51 54.1223  56
  -1   6 -16 1424.54 56.9831  19
  -1   6 -16 1467.57 57.8297  18
  -1   6 -16 1211.00 53.9602  52
  -1   6 -17 237.209 24.3595  19
  -1   6 -17 246.630 26.0744  18
  -1   6 -17 219.268 20.9747  56
  -1   6 -17 235.586 25.6485  34
  -1   6 -17 229.618 23.6648   8
  -1   6 -17 225.171 23.6589  31
  -1   6 -17 216.639 21.7697  47
  -1   6 -17 234.605 24.1418  35
  -1   6 -17 211.762 20.5674  37
  -1   6 -17 235.503 20.9108  52
  -1   6 -17 195.035 25.6153  61
  -1   6 -18 329.301 29.1598  18
  -1   6 -18 343.622 26.0674   8
  -1   6 -18 293.003 28.2855  61
  -1   6 -18 343.306 24.4899  52
  -1   6 -18 316.431 24.1987  56
  -1   6 -18 317.347 28.0918  34
  -1   6 -18 337.013 23.5164  37
  -1   6 -18 336.958 27.1701  35
  -1   6 -18 291.042 27.1754  31
  -1   6 -18 357.743 28.0285  19
  -1   6 -19 6445.75 230.410  18
  -1   6 -19 6935.06 229.990   8
  -1   6 -19 6173.02 230.558  61
  -1   6 -19 5785.30 227.410  52
  -1   6 -19 5722.21 227.239  56
  -1   6 -19 6649.35 230.709  34
  -1   6 -19 6309.33 230.021  35
  -1   6 -19 6826.01 228.570  37
  -1   6 -19 6503.28 229.620  31
  -1   6 -19 6887.36 230.568  19
  -1   6 -20 2483.79 94.0961  35
  -1   6 -20 2512.18 91.9765  37
  -1   6 -20 2371.89 94.0136  18
  -1   6 -20 2509.22 94.6339  34
  -1   6 -20 2498.54 93.3107   8
  -1   6 -20 2210.09 91.0829  56
  -1   6 -20 2399.13 93.5306  31
  -1   6 -20 2224.48 91.4682  52
  -1   6 -20 2474.72 95.4375  61
  -1   6 -21 205.496 24.6767  34
  -1   6 -21 179.443 23.3849  41
  -1   6 -21 183.140 25.3100  61
  -1   6 -21 221.327 24.9072  31
  -1   6 -21 197.367 22.1944  37
  -1   6 -21 238.193 24.2162  35
  -1   6 -21 207.112 26.8124  53
  -1   6 -22 28.2236 21.8525  53
  -1   6 -22 29.0956 20.7221  31
  -1   6 -22 58.4096 22.2277  61
  -1   6 -22 54.5193 18.2286  37
  -1   6 -22 56.5124 20.7400   8
  -1   6 -22 56.8313 18.9013  41
  -1   6 -22 54.3370 20.1011  35
  -1   6 -22 38.3561 21.5328  34
  -1   6 -22 44.5836 19.3719  51
  -1   6 -23 19.6647 20.7285  53
  -1   6 -23 23.5723 18.6974   8
  -1   6 -23-15.2226 20.8824  61
  -1   6 -23-11.3833 17.9297  51
  -1   6 -24 25.0991 19.0919  61
  -1   6 -24 19.9515 20.1872  53
  -1   6 -24 27.7230 17.2165   8
  -1   6 -24 52.0858 17.4685  35
  -1   6 -24 17.1392 17.7953  51
  -1   6 -24 41.5814 18.2254  41
  -1   6 -25-14.2654 17.1474  41
  -1   6 -25 18.6466 15.7233  51
  -1   6 -25 0.76437 17.8274  61
  -1   6 -25-3.58076 18.0338  53
  -1   6 -26 11.0036 15.9275  41
  -1   6 -26-16.9769 14.2816  51
  -1   6 -26-9.66263 14.7033  61
  -1   6 -26 4.53512 15.5617  53
  -1   6 -27 162.501 15.3869  41
  -1   6 -27 185.244 16.2713  53
  -1   6 -27 126.360 14.5392  61
  -1   6 -27 163.348 13.9104  51
   1  -5 -26 41.5591 11.5715  25
   1  -5 -26 23.2347 11.7749  38
   1  -5 -25 76.4666 12.6324  51
   1  -5 -25 56.3556 13.0048  40
   1  -5 -25 75.3894 15.3016  25
   1  -5 -25 57.3458 14.9370  38
   1  -5 -24 198.069 18.6045  51
   1  -5 -24 245.231 20.6217  25
   1  -5 -24 239.419 19.9970  38
   1  -5 -24 241.989 18.5243  40
   1  -5 -23 257.968 22.4511  38
   1  -5 -23 208.865 20.0765  51
   1  -5 -23 235.856 22.2046  25
   1  -5 -23 211.527 22.4031  14
   1  -5 -23 203.177 18.9361  13
   1  -5 -22 128.477 21.2063  25
   1  -5 -22 131.697 19.6559  51
   1  -5 -22 134.640 16.9208  27
   1  -5 -22 103.066 18.2201  13
   1  -5 -22 147.784 20.1321  14
   1  -5 -22 138.223 21.3171  38
   1  -5 -21 231.611 21.8173  51
   1  -5 -21 242.480 23.5875  38
   1  -5 -20 269.990 23.8152  51
   1  -5 -20 245.314 24.2072  38
   1  -5 -20 235.004 20.2391  27
   1  -5 -20 287.809 23.5322  14
   1  -5 -19 677.428 34.1135  14
   1  -5 -19 650.166 34.9548  41
   1  -5 -19 672.918 35.2025  51
   1  -5 -19 702.488 36.4844  38
   1  -5 -19 690.669 33.9547  37
   1  -5 -19 675.963 32.7777  27
   1  -5 -19 613.138 34.2010   6
   1  -5 -18 1016.58 45.6845  41
   1  -5 -18 1079.50 47.3637  51
   1  -5 -18 1009.75 45.3314  37
   1  -5 -18 1066.23 47.5473  38
   1  -5 -18 1029.31 46.1430   6
   1  -5 -18 1028.47 45.5458  14
   1  -5 -17 2680.52 97.1811  51
   1  -5 -17 2597.08 95.7174  37
   1  -5 -17 2438.99 96.2698  41
   1  -5 -17 2505.09 95.5442  14
   1  -5 -16 3254.21 128.231  53
  -1   5  16 3145.00 135.776  36
   1  -5 -16 3601.53 127.530  37
   1  -5 -16 3514.47 128.335  51
   1  -5 -16 3789.55 128.116   1
   1  -5 -16 3487.80 127.543   6
   1  -5 -16 3431.91 127.743  41
   1  -5 -15 251.830 23.2733  53
   1  -5 -15 299.147 22.8465  51
   1  -5 -15 319.769 21.8153  37
   1  -5 -15 338.672 22.5501   1
   1  -5 -15 364.778 22.1878   6
   1  -5 -15 235.217 21.2206  41
   1  -5 -14 92.8443 15.7048  37
   1  -5 -14 94.4353 15.9533   1
   1  -5 -14 82.1106 15.8985  41
  -1   5  14 87.9770 30.3928  43
   1  -5 -14 67.3543 15.6159   6
   1  -5 -13 125.003 16.4866  51
   1  -5 -13 171.691 15.5321   1
   1  -5 -13 134.464 16.5409   6
   1  -5 -13 113.754 17.0662  53
   1  -5 -12 1991.79 78.0962   6
   1  -5 -12 1984.46 78.2673  53
   1  -5 -12 2227.25 78.5622  51
   1  -5 -12 2044.13 77.4271  41
  -1   5  12 1954.72 85.9303  43
  -1   5  12 1997.04 85.5628  26
   1  -5 -12 2172.09 77.1437  37
   1  -5 -12 2207.43 77.2447   1
   1  -5 -11 20.0384 10.5872   1
   1  -5 -11 14.6647 12.9881   6
   1  -5 -11 29.1210 8.94069  24
   1  -5 -11 10.3528 12.9096  53
   1  -5 -11 21.7975 10.9597  41
  -1   5  11 12.0862 25.5225  43
   1  -5 -11 23.6173 10.3943  37
  -1   5  11 10.6297 23.1288  26
   1  -5 -10 4704.27 140.510  49
   1  -5 -10 3950.70 139.119  23
   1  -5 -10 3664.98 140.467  41
  -1   5  10 3655.03 147.837  43
   1  -5 -10 4157.82 140.188  37
   1  -5 -10 4156.78 140.182   1
   1  -5 -10 3832.62 141.681  11
   1  -5 -10 3481.71 140.944  53
   1  -5 -10 4031.40 139.413  24
  -1   5  10 3580.76 146.955  26
  -1   5  10 3852.65 141.068   9
   1  -5 -10 3829.51 141.099   6
   1  -5  -9 175.991 12.5911  37
  -1   5   9 159.280 14.9784   9
   1  -5  -9 147.114 13.2545  41
   1  -5  -9 185.454 11.6906   1
  -1   5   9 137.743 25.3585  26
   1  -5  -9 147.929 15.3276  53
   1  -5  -9 174.315 12.0334  24
   1  -5  -9 212.443 11.5289  23
   1  -5  -9 228.364 15.4604  49
  -1   5   9 161.987 26.3812  43
  -1   5   8 4388.44 172.447  43
   1  -5  -8 4433.48 164.795  23
   1  -5  -8 4316.27 165.653  41
  -1   5   8 4155.68 166.344   9
   1  -5  -8 5044.14 165.343  37
   1  -5  -8 4695.60 165.083   1
   1  -5  -8 4631.15 165.861   7
   1  -5  -8 4386.05 166.292  53
   1  -5  -8 4567.78 164.988  24
  -1   5   8 4265.94 171.595  26
  -1   5   7 260.411 29.3578  43
   1  -5  -7 289.538 15.1503  23
  -1   5   7 279.078 18.1792   9
   1  -5  -7 308.197 16.2546  41
   1  -5  -7 297.707 14.6587  16
   1  -5  -7 328.653 15.0579  37
  -1   5   7 285.476 28.3115  26
   1  -5  -7 355.569 16.9303   7
   1  -5  -7 267.968 18.0732  53
   1  -5  -7 294.799 15.5882  24
   1  -5  -7 324.238 16.5182  51
  -1   5   6 7738.01 286.007  43
   1  -5  -6 7957.79 280.362  23
  -1   5   6 7677.58 281.588   9
   1  -5  -6 7439.30 280.529  41
   1  -5  -6 7205.88 279.792  16
   1  -5  -6 8173.31 280.236  37
   1  -5  -6 8168.03 280.481  24
  -1   5   6 7709.08 285.944  26
   1  -5  -6 8432.06 280.272   1
   1  -5  -6 8161.15 280.853  51
   1  -5  -6 8419.78 280.527   7
  -1   5   5 3908.03 157.336  43
   1  -5  -5 4303.13 151.633  23
  -1   5   5 4217.07 152.847   9
   1  -5  -5 3821.63 151.543  41
   1  -5  -5 3910.28 150.976  16
   1  -5  -5 4329.00 151.210  37
   1  -5  -5 4313.59 151.736  24
  -1   5   5 4032.83 157.359  26
   1  -5  -5 4767.20 151.471   1
   1  -5  -5 5371.90 152.117  49
   1  -5  -5 4169.73 151.707  51
   1  -5  -5 4707.60 151.454   7
  -1   5   4 13599.7 482.631  43
   1  -5  -4 12809.0 477.698  41
   1  -5  -4 12491.2 477.222  16
   1  -5  -4 13799.9 477.334  37
   1  -5  -4 14693.6 477.692  49
  -1   5   4 13856.6 479.044   9
   1  -5  -4 13732.2 477.911  24
  -1   5   4 13175.4 482.669  26
   1  -5  -4 14874.1 477.528   1
   1  -5  -4 13890.4 477.871  23
   1  -5  -4 13551.3 477.731  51
   1  -5  -4 14552.5 477.262   7
  -1   5   3 8366.04 302.693  26
   1  -5  -3 9183.92 297.751  49
  -1   5   3 8679.45 299.003   9
   1  -5  -3 8645.98 298.076  24
  -1   5   3 8420.00 302.058  36
   1  -5  -3 8644.11 298.057  23
   1  -5  -3 8934.24 297.500   1
   1  -5  -3 7587.85 297.639  41
   1  -5  -2 6793.57 237.640   1
   1  -5  -2 7321.90 237.973  49
  -1   5   2 6645.30 242.130  36
  -1   5   2 6514.82 239.035   9
   1  -5  -2 6777.07 238.300  24
   1  -5  -2 6711.98 238.275  23
   1  -5  -1 103.680 8.68169  23
  -1   5   1 123.313 23.1331  60
  -1   5   1 113.410 10.3094   9
  -1   5   1 118.752 19.1536  36
   1  -5  -1 113.893 9.09027  24
   1  -5  -1 139.407 8.14879  49
   1  -5   0 8234.66 312.708  23
  -1   5   0 8182.56 316.970  60
  -1   5   0 7611.40 313.239   9
  -1   5   0 8231.40 315.429  36
   1  -5   0 8371.26 312.781  24
  -1   5  -1 80.8755 21.1344  60
  -1   5  -1 45.2259 7.67799   9
  -1   5  -1 67.3325 15.1411  36
   1  -5   1 50.1509 6.88660  23
   1  -5   2 47816.2 1520.74  23
  -1   5  -2 39052.0 1520.82  62
  -1   5  -2 41918.8 1522.36   5
  -1   5  -2 46897.1 1524.56  60
  -1   5  -2 40929.3 1520.85   9
  -1   5  -2 49643.5 1523.12  36
  -1   5  -2 46227.3 1521.08  46
  -1   5  -3 7448.74 275.982  22
   1  -5   3 8495.06 275.540  23
  -1   5  -3 7325.99 276.980   5
  -1   5  -3 9242.01 280.353  60
  -1   5  -3 8695.00 277.152  28
  -1   5  -3 7609.51 275.706   9
  -1   5  -3 7614.24 276.062  62
   1  -5   4 94.8337 7.93739  23
  -1   5  -4 123.232 4.99403   1
  -1   5  -4 119.105 12.5018   5
  -1   5  -4 69.3978 10.6420  50
  -1   5  -4 89.2284 12.1065  18
  -1   5  -4 93.2082 9.09910  22
  -1   5  -4 120.720 11.4182  28
  -1   5  -4 56.2810 10.9660  62
  -1   5  -4 86.5665 7.96691   9
  -1   5  -5 9007.37 324.645  50
  -1   5  -5 9793.78 324.843  28
  -1   5  -5 9340.41 323.170   1
  -1   5  -5 9712.67 325.335   5
  -1   5  -5 8824.36 325.005  44
   1  -5   5 10140.6 324.232  23
  -1   5  -5 9522.84 325.176  18
  -1   5  -5 8438.85 324.918  62
  -1   5  -5 9330.06 323.885   9
  -1   5  -5 8923.99 325.015   7
  -1   5  -6 3073.55 101.658   9
  -1   5  -6 2718.70 103.491  62
  -1   5  -6 2769.02 103.657  32
  -1   5  -6 2875.70 102.171  33
  -1   5  -6 2637.34 102.169  50
  -1   5  -6 2691.62 102.695  44
   1  -5   6 3088.77 102.238  23
  -1   5  -6 3016.37 101.121   1
  -1   5  -6 2851.73 102.612  28
  -1   5  -6 2909.31 103.548  18
  -1   5  -6 2856.43 103.737   7
  -1   5  -7 3137.70 112.020  44
   1  -5   7 3112.79 111.628  23
  -1   5  -7 3258.31 111.053  25
  -1   5  -7 3350.64 113.373  18
  -1   5  -7 3203.47 113.085  32
  -1   5  -7 3170.77 111.480  33
  -1   5  -7 3244.46 111.948  28
  -1   5  -7 3161.82 113.396  62
  -1   5  -7 3139.92 113.470   7
  -1   5  -7 3071.34 110.654   1
  -1   5  -7 3003.43 111.507  50
  -1   5  -7 3169.33 112.946  10
  -1   5  -7 3247.75 110.883   9
  -1   5  -8 196.423 12.7137  44
   1  -5   8 181.404 13.2350  21
  -1   5  -8 165.627 12.3702  28
  -1   5  -8 211.849 9.71415   9
  -1   5  -8 205.540 10.0338   1
  -1   5  -8 156.636 11.4544  33
  -1   5  -8 167.706 15.0700  32
  -1   5  -8 182.090 18.0525  13
  -1   5  -8 184.169 15.7110  10
  -1   5  -8 172.706 16.5669   8
  -1   5  -8 186.712 11.2091  25
  -1   5  -8 185.352 11.4577  50
  -1   5  -9 4035.61 130.357  25
  -1   5  -9 3462.50 129.614   1
  -1   5  -9 3517.83 130.124  33
  -1   5  -9 3920.58 131.672  32
  -1   5  -9 3659.03 131.954  13
  -1   5  -9 3694.66 131.987  10
  -1   5  -9 3831.07 131.322  58
  -1   5  -9 3932.57 132.660  56
   1  -5   9 3585.57 130.875  21
  -1   5  -9 3885.02 130.399  50
  -1   5  -9 3565.80 131.991   8
  -1   5  -9 3508.34 133.233   7
  -1   5  -9 3685.30 132.771  47
  -1   5  -9 3694.42 132.972  45
  -1   5 -10 1877.59 72.2608  47
   1  -5  10 1813.87 69.6949  21
  -1   5 -10 1804.65 69.0051  50
  -1   5 -10 1987.87 71.5797  13
  -1   5 -10 2033.26 71.7423  10
  -1   5 -10 1820.34 71.7085  56
  -1   5 -10 1738.35 69.9290  58
  -1   5 -10 2175.80 69.4593  25
  -1   5 -10 2045.27 71.7824   8
  -1   5 -10 1973.30 73.3517   7
  -1   5 -10 1875.94 72.1514  45
  -1   5 -11 985.328 42.1604  50
  -1   5 -11 1227.35 45.8459  13
  -1   5 -11 1274.54 45.7436  10
  -1   5 -11 985.560 43.0249  58
  -1   5 -11 971.037 45.0326  56
  -1   5 -11 1285.59 42.9174  25
  -1   5 -11 1055.26 45.2888  47
  -1   5 -11 1034.61 45.9609  45
  -1   5 -11 1181.15 47.6957   7
  -1   5 -11 1250.74 42.0196   1
  -1   5 -12 2179.67 79.1361  50
  -1   5 -12 2149.70 81.5006  47
  -1   5 -12 2405.41 79.7807  25
  -1   5 -12 2261.56 78.8358   1
  -1   5 -12 2173.57 81.5461  45
  -1   5 -12 2144.61 82.6851  35
  -1   5 -12 2160.00 81.5527  13
  -1   5 -12 2129.77 80.0867  58
  -1   5 -12 2098.28 81.3020  56
  -1   5 -12 2187.80 84.0474   7
  -1   5 -12 2208.88 81.1503   8
   1  -5  12 2007.32 81.3817  29
  -1   5 -12 2242.78 81.7649  10
  -1   5 -13 1083.13 46.1576  56
  -1   5 -13 1108.07 44.5686  58
  -1   5 -13 1164.49 46.4323   8
  -1   5 -13 1084.98 44.2140  50
  -1   5 -13 1154.50 46.3109  47
  -1   5 -13 1198.48 47.4485  35
  -1   5 -13 1142.33 43.0728   1
  -1   5 -13 1180.96 47.9537  19
  -1   5 -13 1173.33 46.3733  45
  -1   5 -14 725.630 32.8369  52
  -1   5 -14 721.795 33.2678  56
  -1   5 -14 717.974 31.8118  58
  -1   5 -14 712.146 33.8083  13
  -1   5 -14 679.416 33.4909  47
  -1   5 -14 728.911 34.1427   8
  -1   5 -14 764.863 30.3246   1
  -1   5 -15 123.064 20.1287  13
  -1   5 -15 119.618 19.5441  19
  -1   5 -15 149.673 19.1974   8
  -1   5 -15 152.290 13.8721   1
  -1   5 -15 86.0874 15.2011  37
  -1   5 -15 105.865 19.5697  35
  -1   5 -16 193.553 19.2409  47
  -1   5 -16 233.250 16.5742   1
  -1   5 -16 210.759 18.1434  37
  -1   5 -16 216.957 22.6441  19
  -1   5 -16 171.511 22.3456  61
  -1   5 -16 170.712 21.6932  35
  -1   5 -16 191.354 22.6283  34
  -1   5 -16 154.794 22.1399  13
  -1   5 -16 148.264 17.9936  52
  -1   5 -16 145.088 18.9450  56
  -1   5 -16 212.929 20.9800   8
  -1   5 -16 202.825 20.3123  31
  -1   5 -17 1578.25 61.9950  47
  -1   5 -17 1503.06 60.1704   1
  -1   5 -17 1617.21 64.9514  61
  -1   5 -17 1588.02 64.4055  34
  -1   5 -17 1594.13 63.2620  13
  -1   5 -17 1528.05 63.5591  19
  -1   5 -17 1518.09 62.7720  31
  -1   5 -17 1528.13 61.5176  37
  -1   5 -17 1577.81 64.3902  35
  -1   5 -17 1521.59 61.7669  56
  -1   5 -17 1543.44 62.5634   8
  -1   5 -17 1571.33 61.9054  52
  -1   5 -18 4816.63 167.390   1
  -1   5 -18 4772.70 169.796  31
  -1   5 -18 4866.23 170.318  19
  -1   5 -18 5057.25 170.190   8
  -1   5 -18 4219.15 167.935  56
  -1   5 -18 4656.19 169.221  13
  -1   5 -18 4382.42 170.387  61
  -1   5 -18 4522.62 170.930  34
  -1   5 -18 4392.64 168.304  52
  -1   5 -18 4792.37 170.311  35
  -1   5 -18 4844.59 168.505  37
  -1   5 -19 4656.91 165.386  37
  -1   5 -19 4588.22 167.075  35
  -1   5 -19 4487.62 163.944  38
  -1   5 -19 4588.26 167.399  34
  -1   5 -19 4729.62 165.957  13
  -1   5 -19 4588.27 165.712   8
  -1   5 -19 4613.51 167.517  61
  -1   5 -19 4443.88 166.216  31
  -1   5 -19 4364.40 165.054  52
  -1   5 -19 4424.33 164.896  56
  -1   5 -20 48.5651 22.2399  34
  -1   5 -20 44.0275 20.7895  35
  -1   5 -20 45.5269 20.4114   8
  -1   5 -20 6.00053 20.5807  41
  -1   5 -20 22.3390 24.4459  18
  -1   5 -20 12.1552 19.1264  52
  -1   5 -20 59.0089 23.8410  53
  -1   5 -20 32.9874 22.1493  61
  -1   5 -20 28.8245 19.7213  37
  -1   5 -20 22.5778 17.1043  38
  -1   5 -20 32.1737 22.5032  31
  -1   5 -21-2.23049 21.6697  34
  -1   5 -21 16.4695 20.9926  35
  -1   5 -21 22.7377 19.5943   8
  -1   5 -21-15.5277 20.6270  41
  -1   5 -21-29.8837 24.0372  18
  -1   5 -21-18.3207 23.1031  53
  -1   5 -21 1.70100 22.3720  61
  -1   5 -21-9.32943 19.0030  37
  -1   5 -21-18.8268 16.3830  38
  -1   5 -21-0.51466 20.3001  31
  -1   5 -22 122.709 23.0208  34
  -1   5 -22 120.561 22.3918  35
  -1   5 -22 130.605 22.2978  41
  -1   5 -22 138.837 23.9213  61
  -1   5 -22 128.615 21.8229  51
  -1   5 -22 126.721 23.7057  53
  -1   5 -22 141.314 23.0709  31
  -1   5 -22 153.278 20.9432  37
  -1   5 -22 159.596 21.6650   8
  -1   5 -23 130.093 22.6112  53
  -1   5 -23 104.443 20.9742  51
  -1   5 -23 115.812 22.7942  61
  -1   5 -23 115.281 23.7566  18
  -1   5 -23 105.057 19.7730   8
  -1   5 -24 591.261 33.6033  61
  -1   5 -24 672.605 32.6136  35
  -1   5 -24 636.907 32.9443  41
  -1   5 -24 539.390 32.5485  51
  -1   5 -24 641.319 32.1763   8
  -1   5 -24 600.047 34.1537  18
  -1   5 -25 21.5959 17.2984  61
  -1   5 -25 3.44222 19.3936  18
  -1   5 -25 27.1910 17.0881  51
  -1   5 -25 8.02101 17.9904  41
  -1   5 -25 38.0460 18.3910  53
  -1   5 -26-2.25320 15.8886  41
  -1   5 -26 7.96355 14.6825  51
  -1   5 -26 7.34176 15.4369  61
  -1   5 -26 8.55469 16.4061  53
  -1   5 -27 46.2315 14.4391  41
  -1   5 -27 51.6951 13.4931  51
  -1   5 -27 84.4993 14.4449  53
  -1   5 -27 61.7209 13.6013  61
  -1   5 -28 63.8837 10.7904  41
   1  -4 -26 336.737 18.8619  51
   1  -4 -26 373.271 20.5555  25
   1  -4 -25 534.626 28.1629  51
   1  -4 -25 565.045 26.6547  40
   1  -4 -25 629.243 29.6238  38
   1  -4 -25 628.833 29.2790  25
   1  -4 -24 0.28963 15.0665  41
   1  -4 -24 22.3201 15.5795  40
   1  -4 -24 40.7806 16.8200  51
   1  -4 -24 13.7627 17.5742  25
   1  -4 -24 28.1562 18.0476  38
   1  -4 -23 513.942 30.1337  25
   1  -4 -23 486.941 28.5934  41
   1  -4 -23 569.272 30.2572  51
   1  -4 -23 504.735 30.3746  14
   1  -4 -23 609.885 30.6776  38
   1  -4 -22 19.3693 18.4978  41
   1  -4 -22 8.10415 18.8798  51
   1  -4 -22-19.5628 19.6008  14
   1  -4 -22 7.85503 18.0093  13
   1  -4 -21-0.35263 15.4795  27
   1  -4 -21 15.7569 20.8493  38
   1  -4 -21-2.15059 17.3562  37
   1  -4 -21-9.11026 19.9149  51
   1  -4 -21 11.3866 18.5506  41
   1  -4 -20 55.2355 20.4407  41
   1  -4 -20 53.9999 16.9038  27
   1  -4 -20 79.5896 18.7142  37
   1  -4 -20 83.4959 22.2458  38
   1  -4 -20 63.1682 20.3616  51
   1  -4 -20 52.0343 19.4516  14
   1  -4 -19 7.97398 18.2474   6
   1  -4 -19 24.8821 19.7670  53
   1  -4 -19 25.1388 20.4502  51
   1  -4 -19 7.80878 19.8381  41
   1  -4 -19 11.3375 16.9305  27
   1  -4 -19 31.7799 17.9459  14
   1  -4 -19 11.8985 21.3087  38
   1  -4 -19 9.00026 18.9684  37
   1  -4 -19 20.5857 19.6982   1
   1  -4 -18 950.489 41.8759  51
   1  -4 -18 914.513 40.5930  37
   1  -4 -18 830.965 39.8548  14
   1  -4 -18 861.012 41.2189  41
   1  -4 -18 775.786 41.4025  53
   1  -4 -17 1877.00 81.1231  53
   1  -4 -17 2091.93 81.9659  51
   1  -4 -17 2222.42 80.6687  37
   1  -4 -17 2278.45 80.8790   1
   1  -4 -17 2051.22 80.1099  14
   1  -4 -17 2127.84 80.5350   6
   1  -4 -17 2027.06 80.9973  41
   1  -4 -16 4231.27 143.689  51
   1  -4 -16 3791.49 141.753   6
   1  -4 -16 3771.73 142.424  41
   1  -4 -16 3774.86 142.708  53
   1  -4 -16 3892.76 141.955  37
   1  -4 -16 4194.02 141.900   1
   1  -4 -16 3805.28 142.793  61
   1  -4 -15 14.1078 13.8187  37
   1  -4 -15 35.6712 17.0912  61
   1  -4 -15 24.5002 14.9025   6
   1  -4 -15 32.6164 15.9403   1
   1  -4 -15 15.6350 15.9177  53
   1  -4 -15 21.4349 15.4274  41
   1  -4 -14 92.1627 15.0849   1
   1  -4 -14 60.0596 15.1347   6
   1  -4 -13 91.7351 13.6425  37
   1  -4 -13 79.6093 16.1389  61
   1  -4 -13 76.0071 16.2393  53
  -1   4  13 66.5243 28.1050  43
   1  -4 -13 61.2054 14.7935  41
   1  -4 -13 113.693 13.6331   1
   1  -4 -13 90.8012 14.0545   6
   1  -4 -13 108.149 17.9520   7
   1  -4 -12 8572.70 308.672   6
   1  -4 -12 8569.73 309.634   7
   1  -4 -12 8954.44 307.943   1
   1  -4 -12 10032.6 307.804  49
   1  -4 -12 8333.08 309.012  53
  -1   4  12 8010.24 314.763  43
   1  -4 -12 8454.08 308.564  41
   1  -4 -12 8289.18 308.993  61
   1  -4 -12 9541.10 308.407  37
  -1   4  12 7875.94 313.620  26
   1  -4 -11 15.2260 11.0787  41
   1  -4 -11 21.7779 12.0071  49
   1  -4 -11 12.0784 12.7763  53
   1  -4 -11 11.9884 12.0508   6
   1  -4 -11 25.9414 14.6817   7
  -1   4  11 20.9166 22.8222  26
  -1   4  11 8.97359 25.0481  43
   1  -4 -11 18.8097 8.45775  24
   1  -4 -11 22.9831 13.0573  61
   1  -4 -11 35.1304 10.0026   1
   1  -4 -10 781.905 32.2629  23
  -1   4  10 710.988 42.9157  43
   1  -4 -10 842.430 32.7865  24
   1  -4 -10 782.033 33.2589  16
   1  -4 -10 799.391 34.4139  41
   1  -4 -10 872.808 35.2705   6
   1  -4 -10 948.251 35.9481   7
   1  -4 -10 944.274 33.9811   1
   1  -4 -10 806.254 35.2906  61
  -1   4  10 752.252 43.0798  26
   1  -4 -10 848.478 35.7862  11
   1  -4 -10 831.849 35.4392  53
  -1   4   9 3394.24 123.501  43
   1  -4  -9 3154.29 115.046  24
   1  -4  -9 3263.50 116.094  41
   1  -4  -9 2873.02 114.902  16
  -1   4   9 2835.56 116.253   9
   1  -4  -9 3414.44 115.558   1
   1  -4  -9 3529.83 117.033  61
  -1   4   9 3051.07 122.015  26
   1  -4  -9 2910.05 116.986  11
   1  -4  -9 3447.27 116.930  53
   1  -4  -8 38123.5 1360.04  41
  -1   4   8 37640.4 1360.48   9
  -1   4   8 37856.1 1364.65  43
   1  -4  -8 42666.5 1359.36  49
   1  -4  -8 36403.3 1359.16  16
   1  -4  -8 44514.3 1359.92   1
   1  -4  -8 39087.1 1359.43  24
  -1   4   8 37194.6 1364.04  26
   1  -4  -8 38026.5 1360.45  53
   1  -4  -8 38537.2 1360.55  61
   1  -4  -8 39652.2 1359.87   7
   1  -4  -7 3481.74 136.068  16
  -1   4   7 3551.14 137.549   9
   1  -4  -7 3950.68 137.055  41
   1  -4  -7 4092.82 137.923  61
   1  -4  -7 4527.10 136.476  49
   1  -4  -7 4050.75 137.751  53
   1  -4  -7 3800.57 136.473  24
  -1   4   7 3836.94 142.677  43
   1  -4  -7 3933.10 136.628   7
  -1   4   7 3744.40 141.971  26
   1  -4  -6 121.833 9.93359  41
  -1   4   6 186.328 12.3150   9
  -1   4   6 146.994 21.9348  26
   1  -4  -6 168.776 11.2615  30
   1  -4  -6 118.575 12.2586  53
   1  -4  -6 179.791 10.3554  24
  -1   4   6 117.534 22.7175  43
   1  -4  -6 132.655 9.07490  16
   1  -4  -6 165.461 9.54689   7
   1  -4  -6 141.665 9.21044  49
   1  -4  -5 1447.33 53.3490  41
  -1   4   5 1457.29 54.4853   9
  -1   4   5 1379.14 58.8159  26
   1  -4  -5 1503.40 53.6205  30
   1  -4  -5 1310.36 53.8607  53
   1  -4  -5 1568.69 52.8698  49
   1  -4  -5 1404.65 52.7154  16
  -1   4   5 1372.94 59.7141  43
   1  -4  -5 1685.76 52.9004   7
   1  -4  -5 1487.72 53.3777  24
   1  -4  -4 8064.68 254.512   7
  -1   4   4 6894.01 258.970  26
   1  -4  -4 7624.30 254.701  49
   1  -4  -4 6860.13 254.944  41
  -1   4   4 6867.78 259.153  43
  -1   4   4 7461.80 255.885   9
   1  -4  -4 6780.94 254.493  16
   1  -4  -4 7418.12 255.113  24
   1  -4  -3 775.807 29.0755  49
   1  -4  -3 811.063 29.7059  24
  -1   4   3 706.307 36.4252  26
  -1   4   3 728.590 36.3575  43
   1  -4  -2 1624.43 58.2750  24
   1  -4  -2 1521.58 57.3323   4
   1  -4  -2 1665.86 57.7373  49
   1  -4  -2 1583.84 58.1826  23
  -1   4   2 1501.88 59.1495   9
  -1   4   2 1651.41 63.4204  43
  -1   4   2 1440.12 63.8110  26
   1  -4  -1 9452.72 327.963   1
  -1   4   1 9721.64 332.227  26
  -1   4   1 9400.15 331.540  36
   1  -4  -1 9798.14 328.228  49
   1  -4  -1 9153.79 328.675  24
  -1   4   1 9411.84 329.158   9
   1  -4  -1 9340.18 328.667  23
   1  -4   0 24117.1 862.133  23
   1  -4   0 24400.6 862.143  24
  -1   4   0 23333.2 865.282  60
  -1   4   0 23694.3 864.320  36
   1  -4   0 25512.9 861.375   7
  -1   4   0 24119.2 862.536   9
  -1   4  -1 32546.9 1169.62  60
   1  -4   1 34986.6 1166.69  24
  -1   4  -1 31447.3 1166.82   9
  -1   4  -1 34098.9 1168.51  36
   1  -4   1 34630.1 1166.68  23
  -1   4  -2 14066.5 522.500  57
  -1   4  -2 16950.5 526.041  60
  -1   4  -2 16724.6 524.562  36
   1  -4   2 16386.2 522.687  23
  -1   4  -2 14266.3 524.378   5
  -1   4  -2 14346.3 522.753   9
  -1   4  -3 3644.80 127.110  62
  -1   4  -3 3607.28 127.938  18
  -1   4  -3 4000.99 128.082  28
  -1   4  -3 3448.68 126.835   9
  -1   4  -3 3590.11 127.806  22
   1  -4   3 3778.26 126.755  23
  -1   4  -3 3367.94 126.672  57
  -1   4  -3 3706.04 128.917   5
  -1   4  -3 3653.36 126.042   1
  -1   4  -3 3873.77 127.708  46
  -1   4  -4 1311.93 49.2051   9
  -1   4  -4 1618.66 50.5825  28
  -1   4  -4 1465.13 51.2209  18
  -1   4  -4 1548.26 49.4956  57
  -1   4  -4 1404.52 50.3496  22
  -1   4  -4 1474.63 50.9394  50
  -1   4  -4 1681.52 50.6823  62
   1  -4   4 1618.52 49.5484  23
  -1   4  -4 1209.01 50.7957   7
  -1   4  -4 1191.60 48.5798   1
  -1   4  -4 1351.71 51.4276   5
  -1   4  -5 2577.87 91.3625   9
  -1   4  -5 2376.99 91.0662   1
  -1   4  -5 2890.83 93.3154   5
  -1   4  -5 2855.87 93.3731  18
  -1   4  -5 2614.52 93.5567  32
  -1   4  -5 2720.84 91.9079  33
  -1   4  -5 2757.83 92.2349  28
  -1   4  -5 2502.46 92.2813  50
  -1   4  -5 2860.15 93.4841   7
  -1   4  -5 2626.74 92.8708  44
  -1   4  -5 2432.16 92.7341  62
  -1   4  -5 2502.82 93.2445  13
   1  -4   5 2795.69 91.7809  23
  -1   4  -6 1188.47 41.8999  50
  -1   4  -6 1107.11 40.5321   9
  -1   4  -6 1323.69 41.3177  25
   1  -4   6 1118.20 41.2862  23
  -1   4  -6 1146.64 41.2511  33
  -1   4  -6 1151.85 43.2415  32
  -1   4  -6 1155.17 41.6995  28
  -1   4  -6 1225.09 42.9839  10
  -1   4  -6 980.390 42.9936  62
  -1   4  -6 1114.12 43.9260   7
  -1   4  -6 1055.22 40.5862   1
  -1   4  -6 1200.41 43.1024  13
  -1   4  -6 1132.55 42.3044  44
  -1   4  -7 623.421 26.4846  44
  -1   4  -7 675.739 29.8136   7
  -1   4  -7 725.717 28.5282   8
  -1   4  -7 713.620 24.3588   9
  -1   4  -7 685.997 24.8995   1
  -1   4  -7 603.671 25.2874  33
  -1   4  -7 662.602 27.6591  32
  -1   4  -7 614.804 25.6456  28
  -1   4  -7 763.635 28.0332  10
  -1   4  -7 631.315 25.7686  50
  -1   4  -7 677.625 28.4745  62
  -1   4  -7 665.092 28.3078  13
  -1   4  -8 302.026 14.8397  50
  -1   4  -8 332.284 16.1968  44
  -1   4  -8 371.778 20.1991  45
   1  -4   8 314.176 15.6429  21
  -1   4  -8 358.974 20.1467  47
  -1   4  -8 381.009 14.2403  40
  -1   4  -8 299.543 12.7383   9
  -1   4  -8 352.407 17.4764  32
  -1   4  -8 341.748 14.7651  33
  -1   4  -8 334.379 18.9673  13
  -1   4  -8 336.318 18.6892  10
  -1   4  -8 346.704 16.8510  58
  -1   4  -8 340.186 19.2234  56
  -1   4  -8 296.483 19.6641  62
  -1   4  -8 287.121 14.0963   1
  -1   4  -8 316.086 18.6561   8
  -1   4  -9 28698.3 959.030  10
  -1   4  -9 28540.9 959.327  45
   1  -4   9 26112.4 957.672  21
  -1   4  -9 26672.6 957.482  50
  -1   4  -9 28738.2 959.153  56
  -1   4  -9 28270.5 958.281  58
  -1   4  -9 29626.9 958.916   8
  -1   4  -9 25992.9 959.641   7
  -1   4  -9 26619.6 957.199   1
  -1   4  -9 28791.2 959.246  47
  -1   4  -9 28712.2 958.650  13
  -1   4 -10 2320.31 87.0181  50
  -1   4 -10 2316.47 88.7944  56
  -1   4 -10 2200.60 87.8313  58
  -1   4 -10 2468.53 90.9982   7
  -1   4 -10 2801.08 89.2565   8
  -1   4 -10 2856.13 89.7420  10
  -1   4 -10 2303.55 89.3584  45
  -1   4 -10 2691.05 89.3311  13
  -1   4 -10 2273.76 88.8717  47
  -1   4 -11 4036.59 142.386  50
  -1   4 -11 4172.43 144.193  45
  -1   4 -11 4243.94 144.623  10
  -1   4 -11 3999.11 144.582  19
  -1   4 -11 3997.16 143.035  58
  -1   4 -11 4196.15 144.183  56
  -1   4 -11 4281.30 144.959  35
  -1   4 -11 4036.20 143.805  13
  -1   4 -11 3885.08 141.860   1
  -1   4 -11 3796.67 145.783   7
   1  -4  11 3725.48 143.618  29
  -1   4 -11 4222.00 144.245  47
  -1   4 -12 3548.83 125.721  19
  -1   4 -12 3535.69 125.800  10
  -1   4 -12 3359.88 125.163  47
  -1   4 -12 3683.22 124.318  58
  -1   4 -12 3731.53 125.280  56
  -1   4 -12 3572.50 125.144  13
  -1   4 -12 3088.77 122.680   1
  -1   4 -12 3635.48 123.637  50
  -1   4 -12 3572.24 126.047  35
  -1   4 -12 3082.33 127.048   7
  -1   4 -12 3629.97 125.427  45
  -1   4 -13 7856.82 270.017  35
  -1   4 -13 7482.32 267.380   1
  -1   4 -13 7552.46 269.089  52
  -1   4 -13 7362.11 267.928  50
  -1   4 -13 7843.55 269.488  47
  -1   4 -13 8013.94 270.176  10
  -1   4 -13 7470.49 268.320  58
  -1   4 -13 7726.16 269.143  56
  -1   4 -13 7985.70 269.479   8
  -1   4 -13 6928.92 271.209   7
  -1   4 -13 8036.66 270.062  19
  -1   4 -14 778.543 36.7329  56
  -1   4 -14 832.337 36.9019  47
  -1   4 -14 879.431 37.6570  13
  -1   4 -14 909.473 37.5506   8
  -1   4 -14 835.507 36.5427  52
  -1   4 -14 871.770 34.6968   1
  -1   4 -15 619.956 31.7934  35
  -1   4 -15 609.406 29.1916  37
  -1   4 -15 618.841 32.0370  34
  -1   4 -15 630.003 31.9053  13
  -1   4 -15 605.053 31.9179  19
  -1   4 -15 588.778 27.7877   1
  -1   4 -15 674.605 30.6924  31
  -1   4 -15 592.978 30.9539   8
  -1   4 -16 6.57448 13.1943   1
  -1   4 -16 10.3428 17.7139  31
  -1   4 -16-8.10041 18.5775  19
  -1   4 -16 2.57691 16.1078  56
  -1   4 -16 27.1488 14.9597  37
  -1   4 -16 19.4422 17.5625   8
  -1   4 -16-7.20705 18.5809  34
  -1   4 -16 23.1708 17.4079  35
  -1   4 -16 25.5312 14.9512  25
  -1   4 -16 5.35559 18.2315  13
  -1   4 -16 16.9109 15.7470  52
  -1   4 -16 0.93868 19.7861  61
  -1   4 -16 10.5932 15.5743  47
  -1   4 -17 5.02886 19.7025  19
  -1   4 -17 5.32407 16.8736  37
  -1   4 -17 12.0783 18.7823  31
  -1   4 -17-8.23744 20.6889  34
  -1   4 -17 8.00060 18.8742  35
  -1   4 -17 25.6667 16.5201  52
  -1   4 -17 19.0526 17.7465   8
  -1   4 -17 17.4661 14.6968   1
  -1   4 -17 30.1719 16.6513  56
  -1   4 -17 16.6496 14.9341  25
  -1   4 -17-1.91031 20.6665  13
  -1   4 -17 2.01030 19.4606  61
  -1   4 -18 628.094 32.7911  37
  -1   4 -18 676.104 34.9794  35
  -1   4 -18 600.719 33.6914  31
  -1   4 -18 624.961 35.5257  34
  -1   4 -18 658.268 32.7285  52
  -1   4 -18 607.465 33.0774   8
  -1   4 -18 523.993 30.5163   1
  -1   4 -18 702.464 36.5480  61
  -1   4 -18 638.960 32.8112  56
  -1   4 -18 588.054 34.4885  13
  -1   4 -18 628.500 31.7215  25
  -1   4 -19 579.474 34.4408  31
  -1   4 -19 651.144 34.4728  35
  -1   4 -19 616.701 33.1343  37
  -1   4 -19 589.130 31.8604  38
  -1   4 -19 599.167 32.2273  56
  -1   4 -19 496.217 35.7830  61
  -1   4 -19 565.162 35.6294  53
  -1   4 -19 601.227 33.9910   8
  -1   4 -19 643.962 35.4592  13
  -1   4 -19 580.507 32.7723  52
  -1   4 -19 621.401 30.8375  25
  -1   4 -19 570.139 35.7820  34
  -1   4 -20 28.5126 20.4036  37
  -1   4 -20 13.8817 17.4366  38
  -1   4 -20 5.14374 23.8882  13
  -1   4 -20-12.1416 20.4077   8
  -1   4 -20-8.15401 21.8870  31
  -1   4 -20 31.8608 24.0531  53
  -1   4 -20 42.0541 22.6559  34
  -1   4 -20 3.10891 20.9047  35
  -1   4 -20 0.56484 23.5378  61
  -1   4 -20 3.01941 20.3998  41
  -1   4 -21 17.2282 20.2006  37
  -1   4 -21 9.22563 17.8887  38
  -1   4 -21 34.4405 21.3476  51
  -1   4 -21 24.0034 22.8561  34
  -1   4 -21 1.03323 21.6713  35
  -1   4 -21 32.2048 24.1837  13
  -1   4 -21 21.3240 19.5993   8
  -1   4 -21 29.7628 20.7971  31
  -1   4 -21 14.3080 23.4401  53
  -1   4 -21 35.5022 21.7531  41
  -1   4 -21 7.87155 23.1702  61
  -1   4 -22 86.5379 20.3502  35
  -1   4 -22 127.233 23.4308  34
  -1   4 -22 121.167 21.6409  41
  -1   4 -22 137.145 25.8789  18
  -1   4 -22 122.802 22.4457  31
  -1   4 -22 139.811 20.4648   8
  -1   4 -22 143.968 22.6370  51
  -1   4 -22 129.962 24.0845  61
  -1   4 -22 123.235 18.7457  38
  -1   4 -22 93.8477 20.4832  37
  -1   4 -22 82.8142 23.9921  53
  -1   4 -23 1009.95 43.3979   8
  -1   4 -23 935.562 45.3962  61
  -1   4 -23 892.517 43.1089  37
  -1   4 -23 1015.93 47.2272  18
  -1   4 -23 880.649 44.2046  41
  -1   4 -23 942.933 45.4362  53
  -1   4 -23 977.546 44.6248  51
  -1   4 -24 115.884 23.4212  18
  -1   4 -24 133.580 22.1657  41
  -1   4 -24 103.499 17.3862  38
  -1   4 -25 124.474 21.5530  18
  -1   4 -25 159.825 16.9901  38
  -1   4 -25 158.308 21.2503  41
  -1   4 -25 156.719 20.1116  61
  -1   4 -25 144.262 20.4380  53
  -1   4 -25 148.695 20.0261  51
  -1   4 -26 7.79257 12.1146  38
  -1   4 -26 40.5035 15.6357  61
  -1   4 -26 27.3661 16.1276  51
  -1   4 -26 48.2126 16.6292  41
  -1   4 -26 40.2805 16.7494  53
  -1   4 -26 34.8055 18.1792  18
  -1   4 -27 250.294 18.1662  51
  -1   4 -27 265.328 18.8757  41
  -1   4 -27 256.809 18.3201  53
  -1   4 -28 168.602 13.3393  41
  -1   4 -28 130.614 12.3983  51
   1  -3 -27 323.576 16.4796  25
   1  -3 -27 315.320 17.1349  38
   1  -3 -26 126.620 16.4731  38
   1  -3 -26 102.237 15.8192  51
   1  -3 -26 157.215 15.7492  25
   1  -3 -25 202.540 19.7371  38
   1  -3 -25 201.116 19.3745  25
   1  -3 -25 213.932 19.6666  51
   1  -3 -25 172.740 16.2673  40
   1  -3 -25 200.622 18.3703  41
   1  -3 -24 796.055 36.0955  38
   1  -3 -24 792.879 35.5124  25
   1  -3 -24 725.005 35.2111  51
   1  -3 -24 670.006 33.2699  40
   1  -3 -24 723.137 34.5401  41
   1  -3 -23 875.554 41.0491  38
   1  -3 -23 856.199 41.4160  14
   1  -3 -23 960.074 41.2918  25
   1  -3 -23 851.689 40.6350  41
   1  -3 -22 1148.60 50.4330  38
   1  -3 -22 1175.62 49.5995  37
   1  -3 -22 1079.56 50.0929  41
   1  -3 -22 1218.49 51.0370  51
   1  -3 -21 400.067 28.1021  51
   1  -3 -21 354.682 26.7568  53
   1  -3 -21 406.662 28.6832  38
   1  -3 -21 351.823 26.6762  37
   1  -3 -21 398.324 27.6171  41
   1  -3 -21 350.966 25.9930  13
   1  -3 -21 329.265 26.0427  14
   1  -3 -20 326.018 25.9980  53
   1  -3 -20 364.764 26.1240  14
   1  -3 -20 283.931 22.2945  27
   1  -3 -20 339.753 28.1795  51
   1  -3 -20 357.800 25.9919  37
   1  -3 -20 429.454 26.5856   1
   1  -3 -20 360.522 26.6733  41
   1  -3 -19 4.65638 17.7168  14
   1  -3 -19-6.15491 20.0605  53
   1  -3 -19-6.50812 17.3487   6
   1  -3 -19 18.4767 19.8913  41
   1  -3 -19 7.45668 19.5054  61
   1  -3 -19 0.44255 18.8321  37
   1  -3 -19-7.59210 19.1471   1
   1  -3 -19-22.6229 21.7162  51
   1  -3 -19-6.83805 15.9635  27
   1  -3 -18 1447.40 60.0252  53
   1  -3 -18 1423.36 58.4337  14
   1  -3 -18 1357.75 59.7711  41
   1  -3 -18 1538.99 61.3632  51
   1  -3 -18 1451.13 57.7968  27
   1  -3 -18 1570.17 59.8950  37
   1  -3 -18 1396.80 59.5224  61
   1  -3 -17 102.686 18.6022  41
   1  -3 -17 91.7961 17.7788   6
   1  -3 -17 102.893 17.3332  14
   1  -3 -17 88.3282 20.1261  61
   1  -3 -17 106.402 20.8301  53
   1  -3 -17 129.800 19.0330  37
   1  -3 -17 123.457 18.0986   1
   1  -3 -16-0.38709 17.0392  41
   1  -3 -16 7.71729 15.4866   6
   1  -3 -16 3.40810 14.4749  14
   1  -3 -16 10.0599 15.4103   1
   1  -3 -16 15.9937 17.6558  61
   1  -3 -16 10.7732 15.5130  37
   1  -3 -16-6.64431 17.0175  53
   1  -3 -15 16.6164 13.9088   1
   1  -3 -15-7.37432 13.8320   6
   1  -3 -15 15.1738 13.4195  37
   1  -3 -15 2.81748 15.2440  41
   1  -3 -14 75.6400 12.8161   1
   1  -3 -14 44.4749 13.0819  31
   1  -3 -14 15.9363 15.3495  61
   1  -3 -14 94.7347 19.9161   7
   1  -3 -14 63.4588 14.0302   6
   1  -3 -14 27.4600 15.3876  53
  -1   3  14 12.0530 27.8213  43
   1  -3 -13 331.451 21.5350  53
  -1   3  13 299.346 31.4737  43
   1  -3 -13 366.278 19.0521   1
   1  -3 -13 329.650 21.6597  61
   1  -3 -13 362.350 17.7153  49
   1  -3 -13 334.528 19.0856  31
  -1   3  13 313.069 29.4632  26
   1  -3 -13 355.795 24.4604   7
   1  -3 -13 329.889 19.6324   6
   1  -3 -13 352.635 20.0086  41
   1  -3 -12 135.807 15.9225  53
   1  -3 -12 159.581 13.4390  31
   1  -3 -12 148.686 14.1577  41
  -1   3  12 113.215 23.3551  26
  -1   3  12 117.790 25.9811  43
   1  -3 -12 134.995 16.5152  61
   1  -3 -12 187.669 13.8054  49
   1  -3 -12 193.394 14.3186   6
   1  -3 -12 224.862 18.2150   7
   1  -3 -12 195.598 13.4418   1
  -1   3  11 123.657 27.0690  43
   1  -3 -11 167.733 15.7945  61
   1  -3 -11 128.372 13.4057  16
   1  -3 -11 123.378 10.3175  24
   1  -3 -11 195.108 12.8784   1
   1  -3 -11 175.231 15.9932   7
   1  -3 -11 152.714 13.9900   6
   1  -3 -11 152.043 12.8041  31
   1  -3 -11 127.527 15.6652  53
   1  -3 -11 150.149 11.7359  30
  -1   3  11 128.403 23.8117  26
   1  -3 -11 240.975 16.2322  49
   1  -3 -11 131.074 12.8002  12
  -1   3  10 45983.7 1678.69  43
   1  -3 -10 47451.7 1674.81  61
   1  -3 -10 46275.3 1674.76  53
   1  -3 -10 46500.2 1673.12  24
  -1   3  10 44996.2 1677.86  26
   1  -3 -10 45564.0 1673.88  31
   1  -3 -10 48021.5 1673.51  30
   1  -3 -10 59396.3 1673.85  49
   1  -3 -10 59930.0 1674.50   1
   1  -3 -10 45260.1 1673.33  16
   1  -3 -10 46834.6 1674.47   6
   1  -3 -10 45618.5 1673.51   8
   1  -3 -10 48915.8 1674.49   7
   1  -3 -10 46294.5 1674.53  11
   1  -3  -9 66133.8 2284.26  61
   1  -3  -9 65676.4 2282.89  24
  -1   3   9 64081.1 2287.25  26
   1  -3  -9 64862.6 2283.95   6
   1  -3  -9 63480.3 2283.04   8
   1  -3  -9 73903.2 2282.87  49
   1  -3  -9 65371.4 2284.20  53
   1  -3  -9 64264.9 2282.94  16
   1  -3  -9 66063.9 2283.14  30
   1  -3  -9 63610.5 2283.45  31
   1  -3  -9 65829.1 2284.31  11
   1  -3  -8 4918.97 172.039  61
   1  -3  -8 4649.92 170.690  16
   1  -3  -8 4787.28 171.882  53
   1  -3  -8 4875.21 170.834  24
  -1   3   8 4727.52 175.388  26
   1  -3  -8 4938.45 171.055  30
   1  -3  -8 4705.93 171.105  31
   1  -3  -8 5155.62 170.493  49
   1  -3  -8 4775.61 170.780   8
   1  -3  -8 5222.53 171.388   7
  -1   3   8 4943.11 171.755   9
   1  -3  -8 4883.53 172.375  11
   1  -3  -7 12038.4 399.355  16
   1  -3  -7 11841.1 400.389  61
   1  -3  -7 12444.2 399.624  24
   1  -3  -7 12373.6 399.141  49
  -1   3   7 11965.7 403.541  26
   1  -3  -7 11775.8 400.333  53
  -1   3   7 12553.7 400.518   9
   1  -3  -7 12130.5 399.671  30
   1  -3  -7 12058.6 399.671  31
   1  -3  -7 13441.1 399.832   7
   1  -3  -7 12077.4 399.390   8
  -1   3   6 2588.36 89.2120   9
  -1   3   6 2535.93 93.7728  43
   1  -3  -6 2410.86 89.1856  61
   1  -3  -6 2733.98 87.9631  49
  -1   3   6 2614.66 93.0806  26
   1  -3  -6 2450.78 89.0802  53
   1  -3  -6 2499.65 88.4304  24
   1  -3  -6 2356.84 88.0157  16
   1  -3  -6 2575.15 88.6153  30
   1  -3  -6 2391.44 88.2407  31
  -1   3   5 39049.9 1303.81   9
  -1   3   5 36897.0 1306.36  43
   1  -3  -5 37567.1 1303.62  61
   1  -3  -5 37393.6 1303.18  24
  -1   3   5 36769.8 1306.02  26
   1  -3  -5 36146.6 1302.78  16
   1  -3  -5 37448.3 1303.59  53
   1  -3  -5 39474.5 1302.83  49
   1  -3  -5 37556.2 1303.30  30
   1  -3  -4 22658.3 791.371  30
  -1   3   4 22330.3 793.851  26
  -1   3   4 23201.2 794.177  43
  -1   3   4 22960.0 791.770   9
   1  -3  -4 22303.7 791.265  24
   1  -3  -4 23401.5 790.945  49
   1  -3  -3 5745.35 197.989  30
  -1   3   3 5681.52 200.891  26
  -1   3   3 5750.29 201.113  43
  -1   3   3 5976.36 198.545   9
   1  -3  -3 5529.32 197.932  24
   1  -3  -3 5640.23 197.523  49
  -1   3   2 59277.3 1946.54   9
   1  -3  -2 55632.4 1946.12  24
  -1   3   2 56933.0 1948.48  43
  -1   3   2 54587.5 1948.32  26
   1  -3  -2 55188.0 1946.13  30
  -1   3   1 9030.40 283.549  43
   1  -3  -1 7745.20 280.279   4
   1  -3  -1 8116.47 280.603  24
  -1   3   1 8347.74 281.006   9
  -1   3   1 8583.26 283.514  26
  -1   3   0 17742.0 614.248   9
  -1   3  -1 17498.1 605.369   9
   1  -3   1 17483.0 605.075   7
  -1   3  -2 27554.8 969.482   5
  -1   3  -2 27245.2 968.657  18
  -1   3  -2 28527.1 967.981   9
  -1   3  -3 2687.12 91.6686  13
  -1   3  -3 2402.85 91.4335  46
  -1   3  -3 2338.79 91.3950   7
  -1   3  -3 2897.10 92.6268   5
  -1   3  -3 2614.94 89.9180   1
  -1   3  -3 2648.81 90.0339  17
  -1   3  -3 2828.00 91.7085  18
  -1   3  -3 2448.79 90.1668   9
  -1   3  -4 24397.0 912.485   9
  -1   3  -4 28759.9 914.007   5
  -1   3  -4 22963.4 912.451   1
  -1   3  -4 27863.2 913.542  22
  -1   3  -4 26932.4 913.930  32
  -1   3  -4 28021.9 912.410  15
  -1   3  -4 27743.3 913.502  13
  -1   3  -4 27654.3 912.576  17
  -1   3  -4 29398.5 912.815  57
  -1   3  -4 21262.5 913.434   7
  -1   3  -4 28819.7 913.223  62
  -1   3  -4 25723.4 913.633  44
  -1   3  -5 5834.41 180.021  57
  -1   3  -5 4964.44 180.790  44
  -1   3  -5 5288.23 180.502  62
  -1   3  -5 5497.05 179.806  17
  -1   3  -5 5033.34 179.470   9
  -1   3  -5 4115.03 179.617   1
  -1   3  -5 5054.46 181.351  32
  -1   3  -5 5723.85 179.582  15
  -1   3  -5 5385.36 180.861  13
  -1   3  -5 5485.91 180.748  12
  -1   3  -5 5422.43 180.919  10
  -1   3  -5 5405.69 180.457  59
  -1   3  -5 5708.25 181.043   8
  -1   3  -5 3793.99 180.828   7
  -1   3  -5 5146.28 180.546  50
  -1   3  -6 7276.60 240.702  10
  -1   3  -6 7194.07 240.349  12
  -1   3  -6 6918.59 239.936  50
  -1   3  -6 7262.04 240.910  47
  -1   3  -6 7056.57 239.433  57
  -1   3  -6 7306.32 240.244  44
  -1   3  -6 7423.94 239.350  17
  -1   3  -6 6694.12 238.821   9
  -1   3  -6 7083.94 240.672  32
  -1   3  -6 6734.06 239.503  28
  -1   3  -6 7032.90 240.428  13
  -1   3  -6 7821.07 239.147  15
  -1   3  -6 5138.08 239.118   1
  -1   3  -6 7564.83 240.634   8
  -1   3  -6 5457.31 240.539   7
  -1   3  -6 7106.66 240.538  62
  -1   3  -6 7420.92 239.950  59
  -1   3  -7 20315.2 696.571  47
   1  -3   7 19788.3 695.293  21
  -1   3  -7 20956.9 695.995  12
  -1   3  -7 20978.1 696.449  10
  -1   3  -7 21090.5 695.976  44
  -1   3  -7 20179.8 696.695  45
  -1   3  -7 15885.2 694.963   1
  -1   3  -7 19935.4 694.420   9
  -1   3  -7 19370.9 695.135  57
  -1   3  -7 20175.5 696.569  56
  -1   3  -7 20129.8 695.994  58
  -1   3  -7 19812.4 695.077  33
  -1   3  -7 21364.5 696.375  32
  -1   3  -7 22405.1 694.848  15
  -1   3  -7 21239.4 696.114  14
  -1   3  -7 21119.6 696.218  13
  -1   3  -7 16460.6 696.424   7
  -1   3  -7 21691.4 696.406   8
  -1   3  -7 19203.3 696.319  62
  -1   3  -7 21075.4 695.569  59
  -1   3  -7 20701.2 695.599  50
  -1   3  -8 128.692 13.7244  47
   1  -3   8 105.767 9.19050  21
  -1   3  -8 122.351 14.2170  45
  -1   3  -8 107.623 8.82174   1
  -1   3  -8 105.773 11.4199  58
  -1   3  -8 100.615 13.4606  56
  -1   3  -8 113.640 5.55834   9
  -1   3  -8 134.991 13.5798  10
  -1   3  -8 109.988 14.4826  12
  -1   3  -8 137.060 13.3662  13
  -1   3  -8 124.808 11.7070  14
  -1   3  -8 115.757 11.3038  59
  -1   3  -8 112.776 13.5254  62
  -1   3  -8 99.0943 9.31294  50
  -1   3  -8 159.008 12.3443   8
  -1   3  -8 120.107 9.58910  27
  -1   3  -9 18181.1 630.847  59
  -1   3  -9 18503.2 632.286  45
  -1   3  -9 17695.8 630.879  50
  -1   3  -9 19221.1 632.489  10
  -1   3  -9 19096.4 631.649  12
  -1   3  -9 18378.7 632.093  56
  -1   3  -9 18882.3 631.493  58
  -1   3  -9 18184.0 632.527  35
   1  -3   9 17117.9 631.654  29
  -1   3  -9 17439.3 630.299  64
  -1   3  -9 17376.3 632.095  62
  -1   3  -9 16208.9 632.684   7
  -1   3  -9 19073.2 631.905   8
  -1   3  -9 19365.7 631.772  14
  -1   3  -9 18483.4 631.872  13
  -1   3  -9 18217.5 632.059  47
  -1   3  -9 18555.6 630.799  27
  -1   3 -10 2680.96 94.2175  59
  -1   3 -10 2682.84 95.7154  12
  -1   3 -10 2638.26 95.9593  10
  -1   3 -10 2605.43 94.0780  50
  -1   3 -10 2553.67 95.6075  47
  -1   3 -10 2602.68 95.9090  45
  -1   3 -10 2472.72 96.2071  19
  -1   3 -10 2861.72 94.9008  58
  -1   3 -10 2801.70 95.7877  56
  -1   3 -10 2755.70 96.4811  35
   1  -3  10 2490.46 95.2271  29
  -1   3 -10 2669.36 95.3230   8
  -1   3 -10 2339.13 97.2560   7
  -1   3 -10 2626.95 93.3500  64
  -1   3 -10 2641.04 95.3590  14
  -1   3 -10 2764.54 95.7669  13
  -1   3 -10 2649.45 93.9048  27
  -1   3 -11 11052.6 369.730  12
  -1   3 -11 10633.7 370.053  47
   1  -3  11 9501.68 369.575  29
  -1   3 -11 10960.5 370.256  45
  -1   3 -11 10802.1 370.510  19
  -1   3 -11 9471.73 368.232   1
  -1   3 -11 10545.6 368.541  59
  -1   3 -11 10703.1 370.640  35
  -1   3 -11 11133.4 370.097   8
  -1   3 -11 9614.18 371.272   7
  -1   3 -11 11396.3 369.920  14
  -1   3 -11 10794.3 369.957  13
  -1   3 -11 10980.8 368.588  27
  -1   3 -11 11007.3 370.803  10
  -1   3 -11 10582.3 368.824  50
  -1   3 -11 10786.7 369.436  58
  -1   3 -11 10836.8 370.175  56
  -1   3 -12 5319.47 180.390  10
  -1   3 -12 4886.77 177.490  59
  -1   3 -12 5216.80 179.886  19
  -1   3 -12 4474.78 177.354   1
  -1   3 -12 5191.41 179.446  47
  -1   3 -12 5200.19 179.928  35
  -1   3 -12 4572.74 180.888   7
  -1   3 -12 5186.90 178.917  12
  -1   3 -12 5263.66 179.287  56
  -1   3 -12 5082.50 178.607  58
  -1   3 -12 5078.87 177.584  27
  -1   3 -12 5371.99 179.114  14
  -1   3 -12 5064.49 179.076  13
  -1   3 -12 5248.76 178.234  50
  -1   3 -12 5060.54 179.182  52
  -1   3 -13 2786.22 98.1713  47
  -1   3 -13 2763.47 98.0782  56
  -1   3 -13 2693.00 99.3121  10
  -1   3 -13 2703.73 98.7760  19
  -1   3 -13 2761.83 98.8529  35
  -1   3 -13 2691.56 98.0407  14
  -1   3 -13 2711.53 98.2255  31
  -1   3 -13 2607.81 95.8896  27
  -1   3 -13 2769.96 98.0628  52
  -1   3 -13 2841.02 96.8005  50
  -1   3 -13 2357.58 100.448   7
  -1   3 -13 2682.71 97.8082   8
  -1   3 -13 2825.60 99.3072  61
  -1   3 -13 2419.93 95.8350   1
  -1   3 -14 389.436 22.3984  13
  -1   3 -14 354.183 21.7506  47
  -1   3 -14 303.225 23.8387  61
  -1   3 -14 352.290 22.1873  56
  -1   3 -14 351.650 18.8766   1
  -1   3 -14 365.209 22.3984  19
  -1   3 -14 368.813 21.4039   8
  -1   3 -14 393.893 21.9318  52
  -1   3 -15 184.767 18.3386  14
  -1   3 -15 159.352 19.3934  13
  -1   3 -15 174.719 17.8794   8
  -1   3 -15 143.151 17.3376  31
  -1   3 -15 157.181 15.3850   1
  -1   3 -15 153.714 16.2689  37
  -1   3 -15 151.770 18.8815  34
  -1   3 -15 179.295 19.4835  35
  -1   3 -16 703.962 33.1186  37
  -1   3 -16 697.558 35.5703  35
  -1   3 -16 655.701 33.7305  52
  -1   3 -16 739.602 35.6306  34
  -1   3 -16 775.489 34.5409  14
  -1   3 -16 672.781 35.5684  13
  -1   3 -16 784.362 34.7941   8
  -1   3 -16 715.867 32.1944   1
  -1   3 -16 756.054 34.5211  31
  -1   3 -16 724.621 35.4459  19
  -1   3 -16 666.129 35.6811  61
  -1   3 -16 682.198 33.4304  56
  -1   3 -17 65.2458 18.2511  37
  -1   3 -17 61.1799 19.2913  31
  -1   3 -17 53.8571 19.6323  34
  -1   3 -17 31.8330 18.5073  35
  -1   3 -17 47.4897 17.3308  52
  -1   3 -17 39.4740 18.1587   8
  -1   3 -17 38.3400 15.4888   1
  -1   3 -17 34.4466 20.0795  61
  -1   3 -17 66.4310 19.6018  53
  -1   3 -17 13.2030 18.8669  13
  -1   3 -17 43.3966 17.2789  56
  -1   3 -18 112.378 17.0429   1
  -1   3 -18 137.319 21.3920  31
  -1   3 -18 100.885 20.4110  37
  -1   3 -18 76.5430 20.9015  13
  -1   3 -18 91.4280 22.0066  53
  -1   3 -18 99.0433 21.5774  34
  -1   3 -18 97.3203 22.0431  35
  -1   3 -18 81.0341 19.9421  52
  -1   3 -18 127.714 19.6387   8
  -1   3 -18 107.638 17.9185  25
  -1   3 -18 61.5399 19.5211  56
  -1   3 -18 76.0234 23.0051  61
  -1   3 -19 3109.49 119.343  34
  -1   3 -19 3163.51 118.036  13
  -1   3 -19 3263.14 118.721  31
  -1   3 -19 3014.99 119.658  53
  -1   3 -19 3244.60 117.173  25
  -1   3 -19 3270.40 118.908  41
  -1   3 -19 3344.77 118.485   8
  -1   3 -19 2980.68 119.329  61
  -1   3 -19 3123.19 118.908  35
  -1   3 -19 3162.71 118.025  37
  -1   3 -19 3068.52 116.941  38
  -1   3 -20 730.238 41.1572  34
  -1   3 -20 751.778 39.6950  31
  -1   3 -20 704.170 41.3690  61
  -1   3 -20 727.386 39.3184  13
  -1   3 -20 803.849 37.0930  25
  -1   3 -20 882.991 38.3488   8
  -1   3 -20 741.541 40.4231  41
  -1   3 -20 734.454 39.0620  35
  -1   3 -20 794.807 39.2199  37
  -1   3 -20 758.790 37.8326  38
  -1   3 -20 680.739 41.5083  53
  -1   3 -21 1050.27 47.8928  35
  -1   3 -21 961.121 47.8081  37
  -1   3 -21 1005.27 46.4104  38
  -1   3 -21 1043.62 48.7306  41
  -1   3 -21 1065.03 47.7688  13
  -1   3 -21 1033.60 49.4018  61
  -1   3 -21 1102.06 49.8524  51
  -1   3 -21 1102.11 47.0412   8
  -1   3 -21 1064.52 48.2967  31
  -1   3 -21 1094.34 49.5841  34
  -1   3 -21 1098.49 49.4569  53
  -1   3 -21 962.936 45.8951  25
  -1   3 -22 646.317 36.9335  13
  -1   3 -22 682.074 37.8058  53
  -1   3 -22 719.105 37.8781  61
  -1   3 -22 673.210 35.0026   8
  -1   3 -22 661.496 35.6628  37
  -1   3 -22 704.086 36.3457  35
  -1   3 -22 613.141 34.1513  38
  -1   3 -22 727.817 38.0743  51
  -1   3 -22 624.162 33.8866  25
  -1   3 -22 706.563 37.1248  41
  -1   3 -23 136.280 21.4809  51
  -1   3 -23 138.534 22.7421  41
  -1   3 -23 153.154 26.4101  18
  -1   3 -23 141.343 23.1622  61
  -1   3 -23 135.561 20.8506  37
  -1   3 -23 136.672 22.5112  53
  -1   3 -24 47.0494 23.6355  18
  -1   3 -24 25.0383 20.2521  41
  -1   3 -24 51.8435 17.5753  38
  -1   3 -25 208.193 20.9920  61
  -1   3 -25 218.644 23.9276  18
  -1   3 -25 230.242 22.1381  53
  -1   3 -25 224.946 22.7573  41
  -1   3 -25 190.888 19.1994  38
  -1   3 -25 197.372 21.1288  51
  -1   3 -26 3.63757 16.5738  41
  -1   3 -26-31.3105 18.3551  18
  -1   3 -26 17.2119 14.8425  61
  -1   3 -26-8.26649 16.2510  51
  -1   3 -26-14.6464 16.2550  53
  -1   3 -26 7.45380 13.6666  38
  -1   3 -27 47.5937 11.3991  38
  -1   3 -27 56.9015 15.3735  18
  -1   3 -27 46.5765 14.7485  51
  -1   3 -27 55.3117 14.9159  41
  -1   3 -27 63.9678 13.8645  53
  -1   3 -28-4.95609 10.9545  41
  -1   3 -28 0.51862 10.3888  51
   1  -2 -27 77.3322 13.6174  38
   1  -2 -27 78.9212 13.0230  51
   1  -2 -27 73.1624 12.6433  25
   1  -2 -27 94.8691 15.6096  18
   1  -2 -26 162.639 17.7154  51
   1  -2 -26 158.962 17.8807  38
   1  -2 -26 139.672 16.1933  41
   1  -2 -26 171.454 16.6648  25
   1  -2 -25 80.8761 18.2967  51
   1  -2 -25 38.8106 18.0715  38
   1  -2 -25 36.9979 16.3914  41
   1  -2 -25 55.4042 17.3953  25
   1  -2 -24 25.7053 19.0545  51
   1  -2 -24 16.3292 18.0034  25
   1  -2 -24-4.75903 14.6504  40
   1  -2 -24-4.24235 17.3311  41
   1  -2 -24-2.75246 18.3553  38
   1  -2 -23 152.149 21.8267  14
   1  -2 -23 148.628 22.0707  51
   1  -2 -22 15.9688 19.6733  51
   1  -2 -22 12.6167 18.7018  37
   1  -2 -22 15.9909 20.3235  38
   1  -2 -22 26.3083 19.0233  53
   1  -2 -22 22.0920 19.5373  41
   1  -2 -21 485.878 31.2306  53
   1  -2 -21 621.082 33.2296  51
   1  -2 -21 555.082 31.5570   1
   1  -2 -21 533.384 32.4558  38
   1  -2 -21 510.180 31.8086  37
   1  -2 -21 547.715 31.7339  61
   1  -2 -21 509.834 32.1899  41
   1  -2 -21 525.328 30.7435  14
   1  -2 -21 497.528 30.1392  13
   1  -2 -20 539.032 32.0523  53
   1  -2 -20 501.334 30.8210  37
   1  -2 -20 513.658 31.5726  61
   1  -2 -20 549.198 33.8115  51
   1  -2 -20 543.006 31.0075   1
   1  -2 -20 505.924 30.9409  41
   1  -2 -20 492.689 30.3670  14
   1  -2 -20 467.139 30.1912  13
   1  -2 -19 40.3473 18.6094  14
   1  -2 -19 40.7566 20.0187  41
   1  -2 -19 29.0229 19.6837  53
   1  -2 -19 48.7212 18.5120  37
   1  -2 -19 49.5756 19.1312  61
   1  -2 -18 1166.74 48.4356   1
   1  -2 -18 1173.04 49.8944  61
   1  -2 -18 1139.65 48.3822  14
   1  -2 -18 1022.13 47.3794   6
   1  -2 -18 1180.26 49.1314  37
   1  -2 -18 1141.62 49.8743  53
   1  -2 -18 1142.62 46.7185  27
   1  -2 -18 1154.67 49.6515  41
   1  -2 -17 13.7969 15.9682  14
   1  -2 -17-0.34114 16.2731   1
   1  -2 -17 3.37115 16.0623  31
   1  -2 -17 3.69854 17.9813  41
   1  -2 -17 8.42200 17.6573  53
   1  -2 -17 5.34891 14.6528   6
   1  -2 -17-0.36945 16.6698  37
   1  -2 -17-14.8559 17.5357  61
   1  -2 -16 68.8155 15.3964  14
   1  -2 -16 91.5653 17.8577  41
   1  -2 -16 59.4654 15.9028   6
   1  -2 -16 94.6238 22.8818   7
   1  -2 -16 85.9654 18.4159  53
   1  -2 -16 87.6829 16.1999  37
   1  -2 -16 70.9747 15.4902  31
   1  -2 -16 92.5468 19.0754  61
   1  -2 -16 73.5945 15.1377   1
   1  -2 -15 11.9621 21.1563   7
   1  -2 -15 12.9641 13.1953   6
   1  -2 -15 10.0519 13.2209   1
   1  -2 -15 16.0411 16.5088  61
   1  -2 -14 17.5300 15.2242  61
   1  -2 -14 40.8305 12.3622   6
   1  -2 -14 58.2619 20.2157   7
   1  -2 -14 23.2305 14.7854  53
   1  -2 -14 45.9535 15.0842  35
   1  -2 -14 45.8074 12.7309   1
   1  -2 -14 38.3380 13.2608  31
   1  -2 -13 26.7639 12.6391  12
   1  -2 -13 27.7814 13.5701  34
   1  -2 -13 40.2725 13.8154  35
   1  -2 -13 22.5381 11.1266   1
   1  -2 -13 34.8364 10.2881  49
   1  -2 -13 6.41975 13.9101  53
   1  -2 -13 29.7857 11.7279   6
   1  -2 -13 16.6856 16.6531   7
   1  -2 -13-3.74762 11.0394  31
  -1   2  13 41.3225 22.5396  26
   1  -2 -13 20.0261 13.8724  61
   1  -2 -12 208.019 17.5306  35
   1  -2 -12 239.835 18.9283   7
   1  -2 -12 227.573 13.8663   8
   1  -2 -12 218.255 15.0983   6
   1  -2 -12 226.115 16.7059  34
   1  -2 -12 207.977 14.8779  31
   1  -2 -12 181.903 12.7134  30
   1  -2 -12 186.631 16.3173  53
   1  -2 -12 185.380 17.0188  61
  -1   2  12 207.056 24.7122  26
   1  -2 -12 201.584 14.9236  12
  -1   2  11 31150.7 1134.94  26
   1  -2 -11 31926.9 1132.03  61
   1  -2 -11 32404.0 1132.02  53
   1  -2 -11 33000.2 1131.96  35
   1  -2 -11 31482.1 1130.99  11
   1  -2 -11 32738.0 1131.92  34
   1  -2 -11 31664.8 1130.71  12
   1  -2 -11 32524.6 1130.40  30
   1  -2 -11 32088.6 1131.20  31
   1  -2 -11 31798.8 1130.01  24
   1  -2 -11 30803.2 1130.33  59
   1  -2 -11 32124.7 1131.51   7
   1  -2 -11 33731.4 1131.42   6
   1  -2 -11 31712.9 1130.80   8
   1  -2 -10 11320.5 392.312  53
   1  -2 -10 10869.4 391.016  16
   1  -2 -10 11262.8 390.668  24
   1  -2 -10 11401.3 392.304  35
   1  -2 -10 11403.5 391.691   7
   1  -2 -10 11676.6 391.810   6
   1  -2 -10 10877.8 391.130   8
   1  -2 -10 11232.7 392.105  34
   1  -2 -10 11222.8 391.498  31
   1  -2 -10 11280.0 390.932  30
  -1   2  10 11010.9 395.407  26
   1  -2 -10 11141.7 392.352  61
   1  -2 -10 11615.0 390.314  49
   1  -2 -10 10880.4 391.102  12
   1  -2 -10 11431.3 391.870  11
   1  -2  -9 555.555 20.8615  49
   1  -2  -9 537.642 24.3157  35
   1  -2  -9 521.701 21.7751  24
   1  -2  -9 544.502 23.6262  34
   1  -2  -9 527.875 22.3527  30
   1  -2  -9 530.574 22.7440  31
  -1   2   9 544.830 30.7723  26
   1  -2  -9 551.603 24.1035  11
   1  -2  -9 555.198 24.0975  61
   1  -2  -9 514.001 22.9242  16
   1  -2  -9 536.283 23.2701   6
   1  -2  -9 535.182 22.2053   8
   1  -2  -9 555.473 24.1411  53
   1  -2  -8 1541.54 53.1095  49
   1  -2  -8 1466.91 54.9061  35
   1  -2  -8 1486.33 53.8329  24
   1  -2  -8 1402.65 54.7862  34
   1  -2  -8 1522.35 54.0628  30
   1  -2  -8 1444.51 54.1895  31
  -1   2   8 1468.46 59.2602  26
   1  -2  -8 1523.51 55.4313  11
   1  -2  -8 1348.68 54.8415  61
   1  -2  -8 1501.30 54.0360  16
   1  -2  -8 1519.83 53.9213   8
   1  -2  -8 1400.98 54.8314  53
   1  -2  -7 1857.72 63.0513  49
   1  -2  -7 1732.24 64.5563  35
   1  -2  -7 1795.45 63.7378  24
   1  -2  -7 1805.90 64.4627  34
   1  -2  -7 1727.88 63.7938  30
   1  -2  -7 1786.04 63.7923  31
  -1   2   7 1848.64 68.3154  26
   1  -2  -7 1885.27 65.1411  11
   1  -2  -7 1615.49 64.5218  61
   1  -2  -7 1815.05 63.6572  16
   1  -2  -7 1859.19 63.5952   8
   1  -2  -7 1691.69 64.4049  53
   1  -2  -6 5336.75 169.955  49
   1  -2  -6 4626.20 170.111  16
   1  -2  -6 4833.42 170.364  24
   1  -2  -6 4958.31 170.985  35
  -1   2   6 4735.44 170.827   9
   1  -2  -6 4594.27 170.058   8
   1  -2  -6 4849.56 170.786  34
   1  -2  -6 4909.42 170.358  31
   1  -2  -6 4939.81 170.483  30
  -1   2   6 5023.11 173.675  26
   1  -2  -6 5025.35 171.019  61
   1  -2  -6 4740.00 171.317  11
   1  -2  -6 5040.72 170.995  53
   1  -2  -5 42634.5 1461.24  35
   1  -2  -5 42300.4 1461.08  34
  -1   2   5 43494.9 1461.27   9
  -1   2   5 43495.6 1463.21  26
   1  -2  -5 41118.2 1460.55   8
   1  -2  -5 42076.5 1460.93  24
   1  -2  -5 40426.5 1460.55  16
   1  -2  -5 41871.7 1460.94  30
   1  -2  -5 44256.6 1460.53  49
   1  -2  -4 3101.46 109.478  30
  -1   2   4 3129.79 109.800   9
  -1   2   4 3180.43 112.282  26
   1  -2  -4 3132.54 108.848   8
   1  -2  -4 3129.59 109.425  24
   1  -2  -3 5157.54 181.036   8
  -1   2   3 5432.36 181.947   9
  -1   2   2 200.165 10.8542   9
  -1   2   2 237.258 8.90390   4
  -1   2   1 26999.5 891.213   9
   1  -2  -1 25075.8 890.820   4
  -1   2   0 2423.93 79.5475   9
   1  -2   0 2161.85 79.3949   4
  -1   2  -1 203.845 8.76112   9
   1  -2   1 229.687 8.07389   1
  -1   2  -2 28884.4 931.400   9
  -1   2  -2 26173.4 931.839  13
  -1   2  -2 25532.9 932.557   5
  -1   2  -2 26210.7 931.337   1
  -1   2  -2 26348.6 931.707  12
  -1   2  -3 44.7856 10.5737  12
  -1   2  -3 61.8216 10.2245  10
  -1   2  -3 50.2499 12.6554   7
  -1   2  -3 52.3171 9.47152   8
  -1   2  -3 57.1135 4.02078   9
  -1   2  -3 51.6512 5.54289   1
  -1   2  -3 72.9960 12.7182   5
  -1   2  -3 54.2631 10.9443  13
  -1   2  -3 67.8065 6.12655  17
  -1   2  -3 52.7264 8.34015  16
  -1   2  -4 1017.02 34.5312  17
  -1   2  -4 962.116 35.2553  16
  -1   2  -4 940.721 36.1004  10
  -1   2  -4 971.330 36.5398  32
  -1   2  -4 877.913 34.3165   1
  -1   2  -4 915.677 35.7266   8
  -1   2  -4 831.546 37.1197   7
  -1   2  -4 895.534 36.5962  47
  -1   2  -4 1040.73 36.2812  44
  -1   2  -4 908.970 36.0573  13
  -1   2  -4 1054.52 34.2547  15
  -1   2  -4 968.026 35.9637  12
  -1   2  -4 977.183 35.6108  14
  -1   2  -5 440.465 18.4228  44
  -1   2  -5 358.953 19.9206  45
  -1   2  -5 347.646 19.8436  56
  -1   2  -5 408.999 17.8804  27
  -1   2  -5 502.602 17.6447  63
  -1   2  -5 425.186 18.8546  16
  -1   2  -5 469.431 17.2346  17
  -1   2  -5 320.501 19.7080  10
  -1   2  -5 366.846 19.2663  32
  -1   2  -5 420.846 18.0564  50
  -1   2  -5 498.900 16.6611  15
  -1   2  -5 347.406 18.4782  14
  -1   2  -5 387.598 19.1526  12
  -1   2  -5 320.862 19.3867  47
  -1   2  -5 362.260 16.9968   1
  -1   2  -5 361.810 18.6853   8
  -1   2  -5 389.302 21.3778   7
  -1   2  -6 18745.8 653.865  47
  -1   2  -6 18691.6 653.465  58
  -1   2  -6 18464.5 653.920  56
  -1   2  -6 20172.9 652.723  57
  -1   2  -6 19531.3 653.473  44
  -1   2  -6 18591.3 653.924  45
  -1   2  -6 19450.5 653.131  27
  -1   2  -6 18654.3 653.475  62
  -1   2  -6 19876.5 653.114  63
  -1   2  -6 18768.7 653.252  16
  -1   2  -6 19734.2 652.834  17
  -1   2  -6 18639.5 653.449  12
  -1   2  -6 19350.5 652.542  15
  -1   2  -6 18928.9 653.488  14
  -1   2  -6 18654.1 652.992  55
  -1   2  -6 18775.2 653.923  10
  -1   2  -6 18517.9 653.152  50
  -1   2  -6 20092.5 653.728   8
  -1   2  -6 17179.7 652.864   1
  -1   2  -6 19149.6 652.874   3
  -1   2  -6 18156.4 653.095  59
  -1   2  -7 7756.62 257.297   3
  -1   2  -7 6872.72 257.276   1
  -1   2  -7 7389.84 257.545  50
  -1   2  -7 7312.45 258.410  47
  -1   2  -7 7508.48 257.965  58
  -1   2  -7 7424.44 258.470  56
  -1   2  -7 7529.21 257.054  57
  -1   2  -7 7184.28 258.522  45
  -1   2  -7 7694.44 257.560  27
  -1   2  -7 6391.07 257.986  62
  -1   2  -7 7455.46 257.522  63
  -1   2  -7 7871.94 257.258  17
  -1   2  -7 7514.91 258.543  19
  -1   2  -7 7539.02 257.854  16
  -1   2  -7 7221.39 258.680  35
  -1   2  -7 7605.96 258.103  14
  -1   2  -7 8055.92 256.997  15
  -1   2  -7 7387.98 258.059  12
  -1   2  -7 7849.62 258.890  10
  -1   2  -7 7926.44 258.254   8
  -1   2  -7 5819.53 258.532   7
  -1   2  -7 7311.84 257.368  55
   1  -2   7 6923.42 257.825  29
  -1   2  -7 7167.76 257.537  59
  -1   2  -8 15171.6 602.003   1
  -1   2  -8 17224.0 601.972   3
  -1   2  -8 17423.6 602.343  59
  -1   2  -8 15795.5 601.714  57
  -1   2  -8 19082.3 602.913  58
  -1   2  -8 18147.8 603.370  56
  -1   2  -8 17424.1 602.083  55
  -1   2  -8 18321.8 602.377  50
  -1   2  -8 17623.4 603.205  47
  -1   2  -8 17886.6 603.449  45
  -1   2  -8 17190.8 602.304  63
  -1   2  -8 15835.9 603.058  62
  -1   2  -8 17588.4 601.911  17
  -1   2  -8 17833.5 602.620  16
  -1   2  -8 17489.6 603.380  19
  -1   2  -8 17643.2 603.537  35
   1  -2   8 16071.7 602.660  29
  -1   2  -8 17660.6 603.016   8
  -1   2  -8 18082.0 602.374  27
  -1   2  -8 17777.5 603.610  10
  -1   2  -8 18227.6 601.661  15
  -1   2  -8 17730.4 602.876  12
  -1   2  -8 18567.3 602.976  14
  -1   2  -9 6909.51 230.772  58
  -1   2  -9 6535.43 231.429  56
  -1   2  -9 6778.06 229.941  55
  -1   2  -9 7114.00 230.291  50
  -1   2  -9 6680.99 231.235  47
  -1   2  -9 6625.89 231.819  10
  -1   2  -9 6410.92 231.399  62
  -1   2  -9 6802.75 231.486  45
   1  -2   9 5904.29 230.228  39
  -1   2  -9 6594.64 231.634  35
  -1   2  -9 6362.59 229.730   3
   1  -2   9 6003.48 230.712  29
  -1   2  -9 6598.78 230.179  59
  -1   2  -9 6839.44 230.234  27
  -1   2  -9 5817.28 232.292   7
  -1   2  -9 6717.31 231.190   8
  -1   2  -9 6805.53 230.689  16
  -1   2  -9 6743.89 229.779  17
  -1   2  -9 6620.49 231.440  19
  -1   2  -9 6577.04 230.907  12
  -1   2  -9 7014.87 230.973  14
  -1   2 -10 15596.5 515.893  52
  -1   2 -10 16667.3 515.074  50
  -1   2 -10 14888.9 515.845  47
  -1   2 -10 15641.6 516.014  56
  -1   2 -10 16148.0 515.470  58
  -1   2 -10 15861.3 516.889  10
  -1   2 -10 15668.0 514.897  27
   1  -2  10 10733.0 514.587  26
  -1   2 -10 15822.5 515.272  16
  -1   2 -10 14947.5 516.210  19
  -1   2 -10 15242.2 516.342  35
  -1   2 -10 15371.5 514.358   3
  -1   2 -10 13308.4 514.454   1
   1  -2  10 12610.4 515.037  29
  -1   2 -10 16171.3 515.723  14
  -1   2 -10 15461.2 514.419  55
  -1   2 -10 13448.7 516.857   7
  -1   2 -10 15226.0 515.801   8
  -1   2 -10 14694.2 514.692  59
  -1   2 -10 15620.8 515.636  12
  -1   2 -11 5168.37 182.108  47
  -1   2 -11 5264.10 182.138  56
  -1   2 -11 5307.95 181.633  58
  -1   2 -11 5276.95 183.230  10
  -1   2 -11 5324.71 180.914  27
   1  -2  11 3895.89 181.085  26
  -1   2 -11 5272.73 182.533  19
  -1   2 -11 5251.10 182.784  35
  -1   2 -11 4663.93 183.819   7
  -1   2 -11 5184.19 181.871   8
  -1   2 -11 5318.09 181.954  14
  -1   2 -11 5371.91 180.344  55
  -1   2 -11 5364.60 181.838  12
  -1   2 -11 5106.77 180.646  59
  -1   2 -11 5297.91 182.956  61
  -1   2 -11 5423.69 182.167  52
  -1   2 -11 5308.13 181.156  50
   1  -2  11 6256.33 185.039   2
  -1   2 -11 5199.91 180.204   3
  -1   2 -11 4626.35 180.496   1
  -1   2 -12 51.3468 11.5650  59
  -1   2 -12 73.2346 15.7213  61
  -1   2 -12 68.2734 11.8406  50
  -1   2 -12 54.1633 13.6390  52
  -1   2 -12 73.9188 14.1923  47
  -1   2 -12 62.7024 10.9211  55
  -1   2 -12 34.8282 16.4740  10
  -1   2 -12 60.5961 14.6234  19
  -1   2 -12 60.4593 10.5563   1
  -1   2 -12 52.6443 19.7877   7
  -1   2 -12 73.8406 15.2520  34
  -1   2 -12 49.9774 14.4968  35
  -1   2 -12 48.9245 13.1456  14
  -1   2 -12 70.4499 11.1932  27
  -1   2 -12 58.4190 13.4396  56
  -1   2 -12 45.1432 15.8527  12
  -1   2 -12 77.3576 13.7988  31
  -1   2 -13 132.422 15.9350  19
  -1   2 -13 117.923 14.8355   8
  -1   2 -13 104.534 22.2266   7
  -1   2 -13 171.932 15.9672  31
  -1   2 -13 126.961 16.0349  56
  -1   2 -13 116.570 16.5658  35
  -1   2 -13 155.972 16.6520  34
  -1   2 -13 174.113 17.9656  61
  -1   2 -13 129.511 12.9097  27
  -1   2 -13 120.842 18.2993  10
  -1   2 -13 133.378 15.1252  52
  -1   2 -13 160.227 14.7865  47
  -1   2 -13 115.900 12.2856   1
  -1   2 -14 7.74900 13.5523  56
  -1   2 -14 19.1215 14.6497  19
  -1   2 -14 10.6216 13.7769  52
  -1   2 -14 8.71469 11.0886  27
  -1   2 -14 32.9213 11.4700   1
  -1   2 -14 13.5272 17.1455  61
  -1   2 -14 4.03168 13.7060   8
  -1   2 -14 18.9122 17.0317  12
  -1   2 -14 5.48064 15.5174  13
  -1   2 -14 13.3309 13.3404  14
  -1   2 -15 996.698 42.8751  34
  -1   2 -15 1006.98 41.8708   8
  -1   2 -15 935.864 41.5663  31
  -1   2 -15 1022.75 41.3639  37
  -1   2 -15 930.516 42.8061  35
  -1   2 -15 984.370 41.7252  13
  -1   2 -15 980.643 41.6452  14
  -1   2 -15 970.570 39.9911   1
  -1   2 -16 45.5983 16.9202  56
  -1   2 -16 34.8822 19.0783  34
  -1   2 -16 66.6015 18.7720  35
  -1   2 -16 62.3596 18.3436  13
  -1   2 -16 70.7382 18.1477  14
  -1   2 -16 47.7392 16.2858  52
  -1   2 -16 44.4953 18.9190  53
  -1   2 -16 36.7979 18.3763  61
  -1   2 -16 38.6727 17.0014  37
  -1   2 -16 67.4002 17.1894  31
  -1   2 -16 76.1537 16.4454   8
  -1   2 -16 88.0792 16.3085   1
  -1   2 -17 107.844 19.3418  56
  -1   2 -17 91.6788 18.1767  37
  -1   2 -17 83.1924 21.6807  53
  -1   2 -17 115.598 21.6798  35
  -1   2 -17 92.0071 20.1014  34
  -1   2 -17 86.9761 19.5038  14
  -1   2 -17 87.8240 20.4496  13
  -1   2 -17 100.972 16.6293   1
  -1   2 -17 101.914 19.2979  52
  -1   2 -17 123.194 18.4328   8
  -1   2 -17 112.170 20.9459  61
  -1   2 -17 108.850 19.2495  31
  -1   2 -18 8796.89 309.117  34
  -1   2 -18 8876.58 308.534  31
  -1   2 -18 8338.03 307.663  37
  -1   2 -18 8961.95 309.156  35
  -1   2 -18 8699.37 309.303  53
  -1   2 -18 8793.72 308.612  41
  -1   2 -18 8597.59 309.270  61
  -1   2 -18 8949.65 307.777   8
  -1   2 -18 8866.73 307.938  13
  -1   2 -18 8196.37 306.752   1
  -1   2 -19 1038.24 50.0151  13
  -1   2 -19 1164.79 49.7507  25
  -1   2 -19 1278.40 52.8147  61
  -1   2 -19 1099.50 50.5078  37
  -1   2 -19 1074.83 49.5560  38
  -1   2 -19 1163.16 50.8324  35
  -1   2 -19 1181.55 52.6654  53
  -1   2 -19 1147.26 52.3058  34
  -1   2 -19 1194.36 50.8247  31
  -1   2 -19 1133.08 51.9748  41
  -1   2 -19 997.566 48.7976   8
  -1   2 -20 3306.93 123.879  41
  -1   2 -20 3243.56 124.865  53
  -1   2 -20 3207.39 123.484  31
  -1   2 -20 3289.39 123.107  13
  -1   2 -20 3635.28 125.069  51
  -1   2 -20 3426.18 124.903  61
  -1   2 -20 3331.51 124.181  35
  -1   2 -20 3251.82 123.551  37
  -1   2 -20 3116.46 122.769  38
  -1   2 -20 3182.54 122.300   8
  -1   2 -20 3394.17 122.740  25
  -1   2 -21 196.365 23.5727  35
  -1   2 -21 189.717 26.1857  61
  -1   2 -21 166.344 20.4817   8
  -1   2 -21 221.672 27.0579  51
  -1   2 -21 188.147 24.8249  53
  -1   2 -21 221.481 25.6367  41
  -1   2 -21 167.926 24.2954  37
  -1   2 -21 197.696 21.9809  38
  -1   2 -21 188.090 24.8888  13
  -1   2 -21 212.608 22.8126  25
  -1   2 -22 18.8141 22.4531  53
  -1   2 -22-7.71084 22.7066  51
  -1   2 -22 10.0803 21.5122  61
  -1   2 -22 8.77556 19.0251  35
  -1   2 -22 2.51902 18.3821  25
  -1   2 -22 0.89026 18.0779  38
  -1   2 -22 6.76196 19.6894  37
  -1   2 -22 32.5728 21.7275  41
  -1   2 -23 611.942 34.4845  13
  -1   2 -23 584.183 34.8962  51
  -1   2 -23 639.981 35.5224  53
  -1   2 -23 636.468 34.9690  41
  -1   2 -23 574.212 33.3796  37
  -1   2 -23 626.072 34.7228  61
  -1   2 -24 46.7142 20.3106  41
  -1   2 -24 58.6211 23.0492  18
  -1   2 -24 55.4326 17.2977  25
  -1   2 -24 33.4799 18.4617  38
  -1   2 -24 76.1988 20.0030  61
  -1   2 -25 26.5026 18.0424  53
  -1   2 -25-0.36133 17.6044  61
  -1   2 -25-6.32973 15.8874  38
  -1   2 -25 5.21175 21.1358  18
  -1   2 -25 13.3666 18.8485  51
  -1   2 -25 13.6276 18.8364  41
  -1   2 -25 16.1299 15.0881  25
  -1   2 -26 17.4301 14.7012  38
  -1   2 -26 25.2391 18.7008  18
  -1   2 -26 41.6029 16.9107  41
  -1   2 -26 16.6940 15.7490  53
  -1   2 -26 20.2951 17.1669  51
  -1   2 -27 207.644 17.5922  51
  -1   2 -27 191.142 18.5023  18
  -1   2 -27 214.072 17.8201  41
  -1   2 -27 205.228 15.5213  38
  -1   2 -28 38.5145 10.6560  51
   1  -1 -28 121.901 11.8477  51
   1  -1 -27 69.4394 14.4597  38
   1  -1 -27 77.3869 16.0950  18
   1  -1 -27 51.9419 12.0135  25
   1  -1 -27 60.9148 14.2649  51
   1  -1 -27 48.4215 12.9087  41
   1  -1 -26 18.5376 16.3851  51
   1  -1 -26 17.7336 14.2418  25
   1  -1 -26 18.3805 15.2973  38
   1  -1 -26 26.0315 15.5646  41
   1  -1 -25 171.346 20.2949  51
   1  -1 -25 171.941 18.8142  25
   1  -1 -25 124.156 19.8102  38
   1  -1 -25 155.479 20.3012  41
   1  -1 -24 41.3236 17.1460  25
   1  -1 -24 14.6329 18.8203  41
   1  -1 -24 27.4063 17.3467  53
   1  -1 -24 13.0473 18.6483  37
   1  -1 -24 3.59087 18.5185  38
   1  -1 -23 467.621 29.5660  37
   1  -1 -23 427.323 28.8477  38
   1  -1 -23 483.131 28.6839  53
   1  -1 -22 511.305 31.7694  14
   1  -1 -22 565.228 32.2538  53
   1  -1 -22 513.671 31.4726  37
   1  -1 -22 577.214 32.5080  38
   1  -1 -22 536.519 31.6410  41
   1  -1 -22 602.025 33.5867  51
   1  -1 -21 327.071 27.6413  51
   1  -1 -21 288.009 25.5425  41
   1  -1 -21 324.854 26.5134  53
   1  -1 -21 264.748 23.7858   1
   1  -1 -21 261.012 25.4612  37
   1  -1 -21 253.040 24.2797  14
   1  -1 -21 306.277 26.1250  61
   1  -1 -20 376.104 27.3981  41
   1  -1 -20 424.285 28.8291  53
   1  -1 -20 390.663 27.5625  37
   1  -1 -20 423.809 27.4329   1
   1  -1 -20 371.421 27.4255  14
   1  -1 -20 403.112 27.5992  13
   1  -1 -20 319.558 27.8850  61
   1  -1 -19 341.581 24.5737  37
   1  -1 -19 313.481 26.8840  53
   1  -1 -19 331.741 26.9029  61
   1  -1 -19 301.501 23.6910  31
   1  -1 -19 328.358 24.5551  13
   1  -1 -19 302.251 24.5161  14
   1  -1 -19 330.730 26.3844  41
   1  -1 -18 2340.63 88.9433  41
   1  -1 -18 2512.14 87.5693   1
   1  -1 -18 2305.34 89.2877  53
   1  -1 -18 2317.57 88.5565  37
   1  -1 -18 2255.36 89.2128  61
   1  -1 -18 2260.09 87.6078  14
   1  -1 -18 2258.88 87.9984  31
   1  -1 -17 2743.81 100.686   1
   1  -1 -17 2724.16 102.990  53
   1  -1 -17 2714.67 105.528   7
   1  -1 -17 2490.48 100.493   6
   1  -1 -17 2743.44 103.072  61
   1  -1 -17 2825.25 102.779  35
   1  -1 -17 3014.18 101.900  37
   1  -1 -17 2715.46 101.324  31
   1  -1 -17 2715.88 100.918  14
   1  -1 -16 580.026 26.7865   1
   1  -1 -16 563.837 28.8574  35
   1  -1 -16 478.080 26.7189  14
   1  -1 -16 542.444 34.6730   7
   1  -1 -16 555.284 26.7818   6
   1  -1 -16 537.565 29.2389  34
   1  -1 -16 520.835 27.9383  31
   1  -1 -15 5.12324 15.3962  61
   1  -1 -15 16.0475 15.3806  53
   1  -1 -15 20.0980 12.4669  14
   1  -1 -15 7.50128 12.5388   6
   1  -1 -15 1.83461 21.7658   7
   1  -1 -15 2.28077 11.8507   1
   1  -1 -14 664.778 29.1799  35
   1  -1 -14 582.635 27.3735  12
   1  -1 -14 535.527 28.4102  34
   1  -1 -14 548.336 27.3532  31
   1  -1 -14 626.080 31.8251   7
   1  -1 -14 540.886 26.2907   6
  -1   1  14 590.803 35.8295  26
   1  -1 -14 572.263 29.2277  53
   1  -1 -14 619.168 29.2536  61
   1  -1 -14 664.838 26.6334   1
   1  -1 -13 734.577 32.8400  35
   1  -1 -13 663.830 31.2531  12
   1  -1 -13 738.924 32.5978  34
   1  -1 -13 749.328 31.8182  31
  -1   1  13 707.572 39.0270  26
   1  -1 -13 608.682 30.5385   8
   1  -1 -13 695.613 30.7077   6
   1  -1 -13 704.514 34.6060   7
   1  -1 -13 776.034 33.0107  53
   1  -1 -13 780.050 33.2103  61
   1  -1 -13 781.183 31.3495   1
   1  -1 -12 9415.11 331.849  35
   1  -1 -12 9176.35 330.488  12
   1  -1 -12 9147.39 331.687  34
   1  -1 -12 9498.94 332.004  61
   1  -1 -12 9352.11 331.960  53
  -1   1  12 9348.27 335.666  26
   1  -1 -12 9060.17 331.518   7
   1  -1 -12 9372.88 330.806   6
   1  -1 -12 9105.04 330.616   8
   1  -1 -12 8965.04 329.761  30
   1  -1 -12 9423.73 331.141  31
  -1   1  11 453.596 30.8259  26
   1  -1 -11 314.841 20.2684  53
   1  -1 -11 354.648 19.9501  35
   1  -1 -11 442.543 15.1641  49
   1  -1 -11 358.381 16.1152  24
   1  -1 -11 277.202 20.0957  34
   1  -1 -11 320.652 18.7273  12
  -1   1  11 333.136 26.3005   2
   1  -1 -11 454.659 20.3909   7
   1  -1 -11 228.605 17.3483   6
   1  -1 -11 186.863 17.1232   8
   1  -1 -11 334.290 17.4650  11
   1  -1 -11 263.718 17.9304  31
   1  -1 -11 371.352 16.8336  30
   1  -1 -11 346.756 20.2293  61
   1  -1 -10 10707.1 370.720  24
   1  -1 -10 11117.7 372.196  35
   1  -1 -10 10783.5 370.096  49
   1  -1 -10 10976.0 371.549  11
   1  -1 -10 10612.8 372.134  34
   1  -1 -10 10361.2 371.104  12
   1  -1 -10 10924.2 371.712   7
   1  -1 -10 10098.8 371.135   8
   1  -1 -10 10440.1 371.360   6
   1  -1 -10 10693.7 370.882  30
  -1   1  10 12199.2 376.706  26
   1  -1 -10 11009.2 372.263  61
   1  -1 -10 10282.1 370.516  59
  -1   1   9 13424.5 463.028   2
   1  -1  -9 12999.2 459.712  24
   1  -1  -9 13121.3 459.861  30
   1  -1  -9 13707.2 460.936  35
   1  -1  -9 12770.6 459.941  12
   1  -1  -9 13184.1 460.819  34
   1  -1  -9 12885.3 459.503  59
   1  -1  -9 13439.3 461.032  61
   1  -1  -9 13612.3 459.137  49
   1  -1  -9 13604.6 460.546  11
   1  -1  -9 12585.1 459.998   8
  -1   1   8 3376.76 106.878  26
   1  -1  -8 2869.89 100.393  49
   1  -1  -8 2743.24 101.027  24
   1  -1  -8 2812.20 101.295  30
   1  -1  -8 2826.66 101.305  16
   1  -1  -8 2874.65 101.939  11
   1  -1  -8 2881.55 101.997  35
   1  -1  -8 2864.77 101.980  34
  -1   1   8 3066.66 104.863   2
   1  -1  -8 2829.15 101.916  52
   1  -1  -8 2665.65 102.100  61
   1  -1  -8 2789.00 101.242  12
   1  -1  -8 3055.87 101.354   8
   1  -1  -8 3094.78 101.815   6
   1  -1  -7 22286.0 802.288  52
   1  -1  -7 22974.8 802.009  19
   1  -1  -7 22741.0 801.865  30
   1  -1  -7 22468.4 801.664  16
   1  -1  -7 23487.7 802.415  11
   1  -1  -7 22942.1 802.337  35
   1  -1  -7 23796.8 802.177   6
   1  -1  -7 23449.0 801.775   8
   1  -1  -7 22963.5 802.260  34
   1  -1  -7 23466.2 801.206  49
   1  -1  -7 22424.2 801.672  12
   1  -1  -7 22276.6 802.290  61
  -1   1   7 25247.1 804.405   2
   1  -1  -6 10684.9 353.875  52
   1  -1  -6 10110.0 353.321   8
   1  -1  -6 9775.76 353.251  16
   1  -1  -6 10034.3 352.904  49
   1  -1  -6 10393.1 353.851  35
   1  -1  -6 10139.9 353.531  19
   1  -1  -6 10096.8 353.775  34
   1  -1  -6 9706.17 353.225  12
   1  -1  -6 10079.9 354.046  11
   1  -1  -6 10127.4 353.530  30
   1  -1  -6 10371.5 353.862  61
  -1   1   6 11095.9 355.960   2
   1  -1  -5 1540.91 55.5641  34
   1  -1  -5 1519.99 55.5455  30
   1  -1  -5 1610.78 55.1511   8
  -1   1   5 1719.20 58.8582   2
   1  -1  -5 1476.91 55.1691  16
   1  -1  -5 1549.06 55.7780  35
   1  -1  -5 1529.91 56.5049  11
   1  -1  -4 3168.03 106.698  11
  -1   1   4 3369.59 108.372   2
   1  -1  -3 7762.59 267.243   8
  -1   1   3 7399.84 267.727   9
  -1   1   3 8257.98 268.980   2
  -1   1   2 39369.7 1381.45   9
  -1   1   2 41119.7 1382.18   2
  -1   1   1 64162.8 2226.59   9
   1  -1  -1 64861.6 2227.08   2
  -1   1   0 4569.46 155.680   4
   1  -1   0 4401.21 155.723   4
  -1   1  -1 49450.9 1599.48   4
  -1   1  -1 46595.5 1599.46  10
  -1   1  -1 45417.9 1599.27   8
  -1   1  -2 16698.2 595.232   3
  -1   1  -2 17538.3 595.181   1
  -1   1  -2 17368.2 595.841   5
  -1   1  -2 17228.6 595.544  10
  -1   1  -2 17264.9 595.379   8
  -1   1  -3 18802.6 623.432   8
  -1   1  -3 16991.9 623.832   7
  -1   1  -3 17928.3 623.057  17
  -1   1  -3 18207.2 623.272  16
  -1   1  -3 18218.8 623.097   1
  -1   1  -3 18201.4 623.164   3
  -1   1  -3 18711.6 623.392  14
  -1   1  -3 17142.8 622.919  15
  -1   1  -3 18362.8 623.685  10
  -1   1  -4 59227.6 2079.63  35
  -1   1  -4 61389.2 2079.58  32
  -1   1  -4 59833.5 2079.05   3
  -1   1  -4 61702.5 2079.02   1
  -1   1  -4 60355.2 2079.39   8
  -1   1  -4 57643.8 2079.88   7
  -1   1  -4 59179.4 2079.29   6
  -1   1  -4 59592.4 2079.71  10
  -1   1  -4 59898.6 2078.81  15
  -1   1  -4 59338.3 2079.31  14
  -1   1  -4 59378.8 2079.62  45
  -1   1  -4 64543.8 2079.39  44
  -1   1  -4 60650.5 2078.95  17
  -1   1  -4 58872.0 2079.54  19
  -1   1  -4 60049.5 2079.24  16
  -1   1  -4 58684.5 2079.53  47
  -1   1  -5 5749.37 202.306  50
  -1   1  -5 5605.44 202.776  47
  -1   1  -5 6085.46 202.140  63
  -1   1  -5 5517.78 202.925  45
  -1   1  -5 6087.90 202.562  44
  -1   1  -5 5831.65 202.048  17
  -1   1  -5 5834.15 202.464  16
  -1   1  -5 5443.61 202.829  19
  -1   1  -5 6306.73 202.436  27
  -1   1  -5 5378.71 202.993  35
  -1   1  -5 5787.34 202.676   8
  -1   1  -5 5933.22 203.585   7
  -1   1  -5 5754.31 202.550   6
  -1   1  -5 5973.72 202.190   3
  -1   1  -5 6097.24 202.206   1
  -1   1  -5 5762.62 203.212  10
  -1   1  -5 5633.36 201.422  11
  -1   1  -5 6035.18 202.559  58
  -1   1  -5 5634.37 202.870  56
  -1   1  -5 6037.59 202.524  14
  -1   1  -5 5773.94 201.838  15
  -1   1  -6 13746.3 440.592  50
  -1   1  -6 12914.0 441.142  47
  -1   1  -6 12677.9 440.637  62
  -1   1  -6 12896.8 440.392  63
  -1   1  -6 13389.9 441.323  45
  -1   1  -6 12843.5 440.784  16
  -1   1  -6 12399.0 441.155  19
  -1   1  -6 12460.2 440.272  17
  -1   1  -6 12752.3 440.455   1
  -1   1  -6 12376.8 440.373   3
  -1   1  -6 12303.1 440.425  55
  -1   1  -6 12864.8 441.329  35
  -1   1  -6 12171.1 439.968  15
  -1   1  -6 13397.6 440.872  14
  -1   1  -6 13530.6 441.362  56
  -1   1  -6 13561.6 440.868  58
  -1   1  -6 12849.6 440.669  59
  -1   1  -6 12369.2 439.628  11
  -1   1  -6 12144.5 440.888   8
  -1   1  -6 12466.9 441.828   7
  -1   1  -6 12751.9 440.832   6
  -1   1  -6 12628.0 441.515  10
  -1   1  -7 4056.42 123.575  50
  -1   1  -7 3400.45 124.218  47
  -1   1  -7 3492.32 123.613  59
  -1   1  -7 3418.75 125.050  10
   1  -1   7 2515.45 123.126  26
  -1   1  -7 3470.30 123.697  16
  -1   1  -7 3655.24 123.253  17
  -1   1  -7 3083.78 124.205  19
  -1   1  -7 3279.94 124.543  35
  -1   1  -7 3388.34 123.229   3
  -1   1  -7 3315.80 123.377   1
  -1   1  -7 3358.08 123.895  12
  -1   1  -7 3680.39 123.908  14
  -1   1  -7 3774.39 122.846  15
  -1   1  -7 3687.42 124.201  62
  -1   1  -7 3718.95 123.376  63
  -1   1  -7 3695.81 124.365  56
  -1   1  -7 4017.40 123.939  58
  -1   1  -7 4217.87 122.827  57
  -1   1  -7 3610.10 125.771   7
  -1   1  -7 3197.58 123.827   8
  -1   1  -7 3324.08 123.848   6
  -1   1  -7 3445.54 122.273  11
  -1   1  -7 3497.10 123.321  55
  -1   1  -8 935.713 35.7659  56
  -1   1  -8 938.931 34.9625  58
  -1   1  -8 1115.83 33.3558  57
  -1   1  -8 947.121 34.2236  55
  -1   1  -8 1152.67 34.5905  50
  -1   1  -8 868.517 35.4706  52
  -1   1  -8 868.225 35.3222  47
  -1   1  -8 919.550 34.7337  59
  -1   1  -8 872.632 36.1299  61
  -1   1  -8 828.187 37.3009  10
  -1   1  -8 922.753 34.2549  17
  -1   1  -8 899.959 35.2210  16
  -1   1  -8 760.319 35.9639  19
  -1   1  -8 813.329 34.0238   1
   1  -1   8 1072.50 38.0356   2
  -1   1  -8 871.535 34.0277   3
  -1   1  -8 837.385 36.1230  35
  -1   1  -8 930.852 34.9869  14
  -1   1  -8 1022.85 33.6405  15
  -1   1  -8 883.961 35.4061  12
   1  -1   8 779.840 34.6025  29
   1  -1   8 653.925 34.1196  26
  -1   1  -8 971.935 34.9471  27
  -1   1  -8 1022.58 34.3962  63
  -1   1  -8 1139.11 36.7742  62
  -1   1  -8 807.971 34.9954   8
  -1   1  -8 882.625 32.4904  11
  -1   1  -9 510.879 21.2535  63
  -1   1  -9 449.824 23.6990  62
  -1   1  -9 459.901 21.9231  58
  -1   1  -9 397.418 22.8716  56
  -1   1  -9 460.541 20.9600  55
  -1   1  -9 444.482 22.6394  52
  -1   1  -9 524.748 21.3523  50
  -1   1  -9 410.581 22.7304  47
  -1   1  -9 601.942 25.9613  10
  -1   1  -9 422.746 21.6625  59
  -1   1  -9 361.719 23.4992  61
  -1   1  -9 501.027 23.9179  19
  -1   1  -9 529.724 21.3307  17
  -1   1  -9 527.491 23.1498  16
   1  -1   9 736.169 27.0930   2
  -1   1  -9 587.123 21.2650   3
  -1   1  -9 435.254 23.7539  35
  -1   1  -9 459.271 23.6308  34
  -1   1  -9 550.298 20.3776  15
  -1   1  -9 552.104 22.5233  14
  -1   1  -9 520.108 23.6181  12
   1  -1   9 435.996 23.6772  26
  -1   1  -9 514.375 21.9732  27
  -1   1  -9 489.071 23.0574  31
   1  -1   9 513.937 23.9517  29
  -1   1  -9 561.356 26.9741   7
  -1   1  -9 585.131 22.9041   8
  -1   1  -9 564.066 18.7418  11
  -1   1 -10 36765.6 1249.47  56
  -1   1 -10 34224.4 1247.93  55
  -1   1 -10 35895.2 1249.41  52
  -1   1 -10 38566.6 1248.68  50
  -1   1 -10 35702.5 1249.37  47
  -1   1 -10 37267.1 1250.80  10
  -1   1 -10 34579.4 1248.40  59
  -1   1 -10 35360.4 1249.96  61
  -1   1 -10 36211.1 1249.64  19
  -1   1 -10 35908.5 1247.97  17
  -1   1 -10 36261.2 1248.78  16
  -1   1 -10 34759.0 1248.42   1
   1  -1  10 38555.8 1250.54   2
  -1   1 -10 36210.2 1248.22   3
  -1   1 -10 36173.7 1249.82  35
  -1   1 -10 35707.1 1249.84  34
  -1   1 -10 36045.7 1249.41  31
  -1   1 -10 34481.0 1248.33  63
  -1   1 -10 33879.1 1250.60   7
  -1   1 -10 36508.4 1249.27   8
  -1   1 -10 34983.0 1248.95   6
   1  -1  10 42568.1 1252.06  26
  -1   1 -10 37620.3 1248.74  27
  -1   1 -10 35512.7 1248.98  12
  -1   1 -10 37498.3 1249.27  14
  -1   1 -11 8817.71 321.416  55
  -1   1 -11 9660.78 322.495  50
  -1   1 -11 9544.40 323.330  52
  -1   1 -11 8993.13 323.137  47
  -1   1 -11 9653.63 323.638  19
  -1   1 -11 8686.53 322.014   1
  -1   1 -11 9219.16 323.243  56
  -1   1 -11 9712.04 322.686  16
  -1   1 -11 9340.40 323.829  35
  -1   1 -11 9228.93 323.227  31
  -1   1 -11 9245.68 323.750  34
  -1   1 -11 8675.05 321.932  59
  -1   1 -11 8766.56 323.835  61
  -1   1 -11 9891.84 325.049  10
  -1   1 -11 9505.50 323.143   8
  -1   1 -11 9230.73 322.731   6
  -1   1 -11 8487.41 324.651   7
  -1   1 -11 9682.15 322.376  27
  -1   1 -11 9422.03 322.964  12
  -1   1 -11 9767.82 323.030  14
  -1   1 -12 1779.52 66.8335  52
  -1   1 -12 1947.50 69.4218  10
  -1   1 -12 1829.51 67.3116  19
  -1   1 -12 1890.78 66.5053  16
  -1   1 -12 1798.63 67.7469  35
  -1   1 -12 1750.19 64.3520  55
  -1   1 -12 1777.97 67.7513  34
  -1   1 -12 1813.16 66.6381  14
  -1   1 -12 1807.94 66.7044  12
  -1   1 -12 1823.42 65.6092  27
  -1   1 -12 1791.13 67.0261  31
  -1   1 -12 1700.48 65.0750  59
  -1   1 -12 1651.44 67.9214  61
  -1   1 -12 1788.17 65.3701   1
  -1   1 -12 1793.02 67.0292  56
  -1   1 -12 1648.38 69.6652   7
  -1   1 -13 5023.06 183.203  34
  -1   1 -13 5204.17 182.524  31
  -1   1 -13 5183.89 182.568  52
  -1   1 -13 5200.36 182.291   8
  -1   1 -13 5306.15 181.404  27
  -1   1 -13 5328.10 183.286  35
  -1   1 -13 5468.17 182.330  37
  -1   1 -13 4791.76 183.376  61
  -1   1 -13 4866.15 180.637  59
  -1   1 -13 5118.17 181.563   1
  -1   1 -13 5125.62 182.443  56
  -1   1 -14 142.373 18.3959  53
  -1   1 -14 168.448 14.8320   1
  -1   1 -14 155.944 19.3211  61
  -1   1 -14 170.687 14.5815  27
  -1   1 -14 180.759 16.0992  14
  -1   1 -14 169.606 17.2864  52
  -1   1 -14 173.689 15.8780   8
  -1   1 -14 155.960 17.0708  56
  -1   1 -14 193.358 18.1392  12
  -1   1 -15 16.7206 17.1702  35
  -1   1 -15 46.2314 16.9622  34
  -1   1 -15 38.9253 15.7372  14
  -1   1 -15 35.4603 15.5855  31
  -1   1 -15 26.3496 13.5775  27
  -1   1 -15 47.3526 13.9904   1
  -1   1 -15 26.0403 15.3786   8
  -1   1 -15 55.2138 15.0487  37
  -1   1 -15 9.26329 17.9833  12
  -1   1 -16 914.138 39.5307  37
  -1   1 -16 892.411 40.9003  35
  -1   1 -16 866.524 41.5196  53
  -1   1 -16 854.930 39.8814  52
  -1   1 -16 817.858 41.0332  61
  -1   1 -16 901.398 40.9735  34
  -1   1 -16 905.258 39.9323  14
  -1   1 -16 939.141 39.3302   1
  -1   1 -16 978.927 40.7553  12
  -1   1 -16 844.816 40.6722  31
  -1   1 -16 896.371 41.1011  41
  -1   1 -16 924.431 39.8698   8
  -1   1 -17 119.558 21.3728  34
  -1   1 -17 126.720 22.2627  35
  -1   1 -17 113.854 21.6842  13
  -1   1 -17 123.108 20.1516  14
  -1   1 -17 157.018 22.3546  61
  -1   1 -17 106.977 20.2068  31
  -1   1 -17 109.271 18.6362   8
  -1   1 -17 127.992 18.9661   1
  -1   1 -17 123.928 22.4809  53
  -1   1 -17 130.762 20.3033  41
  -1   1 -17 108.917 19.6786  37
  -1   1 -18 53.5806 22.0600  34
  -1   1 -18 48.2926 20.8715  35
  -1   1 -18 64.6111 21.3980  14
  -1   1 -18 71.7761 22.4360  13
  -1   1 -18 32.3733 22.1647  61
  -1   1 -18 68.7157 21.4452  31
  -1   1 -18 89.1280 18.8431   1
  -1   1 -18 67.4664 21.6467  37
  -1   1 -18 39.7656 20.7191  41
  -1   1 -18 82.0152 18.5656   8
  -1   1 -18 28.8886 22.0448  53
  -1   1 -19 4078.81 150.079  31
  -1   1 -19 3919.27 149.939  13
  -1   1 -19 3992.08 150.201  14
  -1   1 -19 4354.94 151.997  51
  -1   1 -19 4132.71 150.654  41
  -1   1 -19 4023.32 151.233  53
  -1   1 -19 4080.91 151.731  61
  -1   1 -19 4091.71 150.581  37
  -1   1 -19 4238.95 150.896  35
  -1   1 -19 3961.64 149.411  38
  -1   1 -19 4044.80 149.449   8
  -1   1 -19 4250.98 150.118  25
  -1   1 -20 688.146 37.2250  35
  -1   1 -20 712.787 36.4619  38
  -1   1 -20 681.910 38.2436  37
  -1   1 -20 698.331 35.9493  25
  -1   1 -20 677.869 38.0736  13
  -1   1 -20 704.440 39.0425  53
  -1   1 -20 751.885 39.7966  51
  -1   1 -20 697.780 37.6676  41
  -1   1 -20 651.174 39.1780  61
  -1   1 -21 330.288 28.2497  37
  -1   1 -21 343.313 27.4039  38
  -1   1 -21 388.656 29.5209  51
  -1   1 -21 369.038 30.2944  61
  -1   1 -21 364.571 27.3563  25
  -1   1 -21 377.575 29.9214  41
  -1   1 -21 379.820 29.7709  53
  -1   1 -21 339.489 28.2614  13
  -1   1 -22 207.930 24.6102  61
  -1   1 -22 241.008 22.7473  25
  -1   1 -22 205.458 25.9092  51
  -1   1 -22 184.027 24.7469  41
  -1   1 -22 220.156 24.9654  53
  -1   1 -22 186.533 22.4947  38
  -1   1 -22 226.402 24.7409  37
  -1   1 -23-3.38717 19.0749  53
  -1   1 -23-1.91062 19.6293  51
  -1   1 -23 11.1772 20.1734  13
  -1   1 -23 29.9483 19.8577  61
  -1   1 -24 48.9574 17.8454  25
  -1   1 -24 26.0564 19.6622  13
  -1   1 -24 56.9625 21.1438  41
  -1   1 -24 20.6145 19.0040  61
  -1   1 -24 33.1803 18.4521  38
  -1   1 -24 17.4970 19.2608  53
  -1   1 -25 75.7992 19.7957  51
  -1   1 -25 54.3447 19.2391  41
  -1   1 -25 78.7047 22.6059  18
  -1   1 -25 71.4537 18.3271  53
  -1   1 -25 57.7574 17.1954  38
  -1   1 -25 64.5196 16.7738  25
  -1   1 -26 40.9456 16.4588  41
  -1   1 -26 19.0525 18.5221  18
  -1   1 -26 24.7318 13.6013  25
  -1   1 -26 28.7893 15.2243  38
  -1   1 -26 37.5513 17.0651  51
  -1   1 -27-7.57974 15.4801  18
  -1   1 -27-2.65173 14.2433  51
  -1   1 -27 4.36222 13.2617  41
  -1   1 -27-3.45088 11.7908  38
  -1   1 -28 58.9785 10.7226  51
   1   0 -28 31.6301 10.3818  38
   1   0 -28 39.0948 11.7816  51
   1   0 -27-13.9718 13.7465  41
   1   0 -27 6.67194 15.0182  18
   1   0 -27-0.72545 13.7114  38
   1   0 -27 0.53396 14.8947  51
   1   0 -27-0.19410 11.6241  25
   1   0 -26 146.497 18.0078  38
   1   0 -26 149.213 19.2458  51
   1   0 -26 184.711 18.8901  41
   1   0 -26 160.213 16.5969  25
   1   0 -25 41.9478 16.4532  53
   1   0 -25 22.4423 17.7501  37
   1   0 -25 62.3241 18.0897  38
   1   0 -25 57.0980 19.1638  51
   1   0 -25 52.2737 18.8255  41
   1   0 -25 28.6616 16.2645  25
   1   0 -24 4.19125 18.9447  37
   1   0 -24 7.22273 18.4391  38
   1   0 -24-3.33973 17.0947  25
   1   0 -24 22.3234 18.0074  41
   1   0 -24 30.9755 17.7367  53
   1   0 -23 67.6815 19.4486  53
   1   0 -23 78.1033 21.6142  51
   1   0 -23 56.8859 20.1762  37
   1   0 -23 80.9395 20.2254  38
   1   0 -23 102.368 19.1754  25
   1   0 -23 61.4324 19.8301  41
   1   0 -22 1178.79 54.0942  53
   1   0 -22 1137.78 52.5505  61
   1   0 -22 1245.62 55.6115  51
   1   0 -22 1240.34 53.4251  14
   1   0 -22 1358.24 52.5144   1
   1   0 -22 1336.24 53.8880  37
   1   0 -22 1178.82 53.5997  41
   1   0 -21 179.483 23.0586  41
   1   0 -21 199.444 21.7095   1
   1   0 -21 215.774 22.5878  61
   1   0 -21 151.650 21.7417  14
   1   0 -21 185.838 22.4982  37
   1   0 -21 174.904 23.2141  53
   1   0 -20 2075.36 81.7383  53
   1   0 -20 2078.40 81.0776  41
   1   0 -20 2081.93 79.6417   1
   1   0 -20 2094.02 81.6470  61
   1   0 -20 1972.33 79.5073  13
   1   0 -20 2058.33 80.1278  14
   1   0 -20 2142.44 80.1959  37
   1   0 -20 1939.28 79.9925  31
   1   0 -19 400.086 26.7072  31
   1   0 -19 400.461 29.3807  53
   1   0 -19 408.279 28.2181  41
   1   0 -19 457.724 29.1489  61
   1   0 -19 431.832 27.3134  37
   1   0 -19 461.110 27.8063  35
   1   0 -19 404.566 26.4739  14
   1   0 -19 441.504 27.6489  13
   1   0 -19 397.214 24.8659   1
   1   0 -18-1.97331 15.1171   1
   1   0 -18 13.2899 19.9593  53
   1   0 -18 16.0674 16.4170  31
   1   0 -18-4.52371 16.5575  14
   1   0 -18 11.5911 18.4083  13
   1   0 -18 7.33309 18.1786  37
   1   0 -18 0.43345 18.4345  35
   1   0 -18 5.05651 18.5317  34
   1   0 -18-12.4580 19.2717  61
   1   0 -17 61.4230 18.9734  34
   1   0 -17 80.6995 18.5747  35
   1   0 -17 26.7306 14.6932   1
   1   0 -17 78.6238 19.1189  53
   1   0 -17 48.0583 16.5970  31
   1   0 -17 46.0440 25.5503   7
   1   0 -17 50.0560 15.3612  14
   1   0 -17 74.4907 19.4031  61
   1   0 -16 1778.29 69.9959  34
   1   0 -16 1717.54 68.5969  31
   1   0 -16 1829.03 70.0689  35
   1   0 -16 1867.09 73.6529   7
   1   0 -16 1797.24 68.1635   8
   1   0 -16 1706.82 67.9082   6
   1   0 -16 1958.85 67.8724   1
   1   0 -16 1774.62 68.0903  14
   1   0 -15 78.0106 13.1766   1
   1   0 -15 120.918 17.2053  53
   1   0 -15 56.9662 12.8150  14
   1   0 -15 148.673 17.9699  61
   1   0 -15 82.1597 13.4816   8
   1   0 -15 83.4013 22.4724   7
   1   0 -15 61.3999 13.0396   6
   1   0 -14 1656.27 63.8443   6
   1   0 -14 1764.06 66.9953   7
   1   0 -14 1715.98 64.7080  31
  -1   0  14 1733.72 71.8044  26
   1   0 -14 1735.58 65.4971  35
   1   0 -14 1515.94 65.6240  53
   1   0 -14 1558.69 65.3541  34
   1   0 -14 1671.28 65.5667  61
  -1   0  14 1735.17 69.7664   2
   1   0 -13 4043.88 146.409  35
   1   0 -13 4129.47 146.599  34
   1   0 -13 4166.90 145.319   6
   1   0 -13 4072.40 146.943   7
   1   0 -13 4149.00 145.440   8
   1   0 -13 4034.49 146.747  61
   1   0 -13 3980.83 145.168  12
  -1   0  13 4310.36 152.254  26
   1   0 -13 4193.57 146.012  31
  -1   0  13 3888.29 149.514   2
   1   0 -12 256.894 18.0062  61
   1   0 -12 251.025 16.5676  52
   1   0 -12 225.300 17.4438  34
  -1   0  12 192.869 23.5406   2
  -1   0  12 288.512 28.7362  26
   1   0 -12 192.624 13.1459  11
   1   0 -12 197.564 16.8133  12
   1   0 -12 222.856 18.4371   7
   1   0 -12 194.799 15.2150   8
   1   0 -12 179.502 14.2276   6
   1   0 -12 217.354 15.6241  19
   1   0 -12 256.798 11.1936  49
   1   0 -12 213.303 17.4835  35
   1   0 -12 237.220 13.2951  30
   1   0 -11 6624.87 233.351  49
   1   0 -11 6365.37 234.090  24
   1   0 -11 6723.10 235.501  19
   1   0 -11 7196.56 235.876  52
   1   0 -11 6859.00 236.118  35
   1   0 -11 6511.66 234.948  12
   1   0 -11 6504.78 234.449  11
   1   0 -11 6895.68 236.077  34
   1   0 -11 6999.21 236.268  61
   1   0 -11 6629.55 234.386  30
   1   0 -11 6675.35 235.133   8
   1   0 -11 6572.33 234.810   6
   1   0 -11 6703.95 235.607   7
[truncated: 7,601,243 more chars]
